# Supplementary material for: Basal metabolic rate mediates the causal relationship between gut microbiota and osteoarthritis: a two-step bidirectional Mendelian randomization study
Source: Front Microbiol. 2024 Oct 1;15:1371679. doi: 10.3389/fmicb.2024.1371679 (PMC11473340; doi:10.3389/fmicb.2024.1371679)
Supplement: Supplementary file 1 [file Table_1.xlsx]

## Sheet: Supplementary Table 1
Gut micrbiota-Osteoarthritis
exposure	SNP	effect_allele.exposure	other_allele.exposure	beta.exposure	se.exposure	Fvalue	pval.exposure	beta.outcome	se.outcome	pval.outcome
class.Actinobacteria.id.419	rs11655079	T	C	-0.0560674	0.0124286	20.3507	5.93e-06	-0.000295831	0.000634989	0.64
	rs11745923	G	T	0.0563759	0.0115529	23.8124	1.58e-06	-0.000620516	0.000583342	0.29
	rs12049045	A	G	0.0510452	0.0114325	19.9356	8.63e-06	-0.00101178	0.000593627	0.0879995
	rs134366	G	A	0.111877	0.023501	22.6624	1.5e-06	-0.000503506	0.00127095	0.69
	rs1376754	G	A	0.0509242	0.0112503	20.489	6.71e-06	-0.000486154	0.000580331	0.4
	rs1515761	T	C	0.0762317	0.0169884	20.1357	4.96e-06	0.00148378	0.000825114	0.0719996
	rs182549	C	T	0.111489	0.012066	85.3772	3.79e-20	-0.00132993	0.000646597	0.04
	rs1961273	C	T	0.0602969	0.0126047	22.8837	1.75e-06	-0.000778999	0.000685195	0.26
	rs4945008	A	G	0.0540741	0.0121393	19.8421	5.39e-06	-0.000188402	0.000688281	0.780001
	rs6660520	A	G	0.0711483	0.0134495	27.9843	1.11e-07	-7.33901e-06	0.000724146	0.99
	rs6723108	T	G	0.066609	0.0115694	33.1472	2.42e-09	-0.000318424	0.000568467	0.58
	rs6730157	G	A	0.107534	0.0119089	81.5364	2.43e-19	-0.00150241	0.000629199	0.017
	rs6759321	T	G	0.0987904	0.0120966	66.6967	7.16e-16	-0.00165069	0.000649662	0.0109999
	rs72767435	T	C	-0.126352	0.0273626	21.3231	2.57e-06	-0.00211742	0.00133895	0.11
	rs7322849	T	C	0.0944467	0.0192976	23.9534	6.21e-07	1.39411e-05	0.00124285	0.99
	rs80083040	T	G	0.155784	0.0348017	20.0376	8.62e-06	-0.000967703	0.00125142	0.44
	rs8047955	A	G	0.0575816	0.0116762	24.3199	8.34e-07	-0.000128812	0.000599551	0.83
	rs857444	C	T	0.0509553	0.011539	19.5002	8.92e-06	-0.00134285	0.000601865	0.0259998
	rs961091	G	A	0.0501255	0.011255	19.8348	8.68e-06	0.00040866	0.00058437	0.48
phylum.Actinobacteria.id.400	rs11766971	T	C	0.0476376	0.010646	20.0227	9.4e-06	-0.000520872	0.000571908	0.36
	rs12528285	C	T	0.0809469	0.0180784	20.0484	5.69e-06	-0.000782942	0.000951728	0.41
	rs13192624	T	C	-0.0522862	0.0117742	19.7201	9.33e-06	-0.000669929	0.00063609	0.29
	rs1397793	G	A	-0.0521387	0.0111587	21.8318	3.74e-06	-0.000882775	0.00062804	0.16
	rs4429415	C	T	0.0581908	0.0111343	27.3136	2.05e-07	0.000127696	0.000607985	0.83
	rs4988235	G	A	0.084524	0.0114729	54.2763	1.12e-13	-0.00125318	0.000645096	0.0519996
	rs55888705	A	G	0.0534221	0.0109975	23.5967	1.31e-06	0.000247867	0.000594374	0.68
	rs6496870	T	C	0.0510777	0.0113809	20.1424	4.62e-06	-0.000366173	0.000610605	0.55
	rs6723108	T	G	0.0604886	0.0110306	30.0709	1.02e-08	-0.000318424	0.000568467	0.58
	rs6743026	T	C	0.0589446	0.0134622	19.1714	9.88e-06	5.41362e-05	0.000733507	0.94
	rs6759321	T	G	0.0742033	0.0115217	41.4779	1.86e-10	-0.00165069	0.000649662	0.0109999
	rs74037001	G	A	-0.0819391	0.0165334	24.5618	6.71e-07	-0.00016833	0.000832863	0.84
	rs75211493	G	A	0.0840786	0.0184739	20.7136	9.27e-06	-8.49133e-05	0.000966199	0.93
	rs7570971	A	C	0.086653	0.0113623	58.1615	1.41e-14	-0.00145689	0.000623105	0.0189998
	rs80124826	T	C	-0.124191	0.0278566	19.8759	8.75e-06	0.00201146	0.00126053	0.11
	rs8047955	A	G	0.0521115	0.0111192	21.9644	2.66e-06	-0.000128812	0.000599551	0.83
	rs857444	C	T	0.0507315	0.0109885	21.3148	3.8e-06	-0.00134285	0.000601865	0.0259998
	rs9833771	T	C	0.0490077	0.0106564	21.1498	4.07e-06	6.35384e-05	0.000572626	0.91
family.Bifidobacteriaceae.id.433	rs10831953	G	A	0.0537537	0.0123746	18.8693	9.95e-06	0.00023088	0.000599917	0.7
	rs11655079	T	C	-0.0586146	0.0129952	20.3446	5.92e-06	-0.000295831	0.000634989	0.64
	rs12446429	T	C	0.0810099	0.019073	18.04	8.53e-06	0.000670492	0.000951201	0.48
	rs13020688	G	A	0.0584045	0.0122081	22.8872	1.57e-06	-0.000356035	0.000592885	0.55
	rs182549	C	T	0.11707	0.0126703	85.3717	5.94e-20	-0.00132993	0.000646597	0.04
	rs1961273	C	T	0.0688125	0.0131699	27.3004	1.7e-07	-0.000778999	0.000685195	0.26
	rs4957061	T	C	0.0569873	0.0116907	23.7614	1.15e-06	-0.000865537	0.000579965	0.14
	rs540489	T	G	-0.0632518	0.013817	20.9567	5.37e-06	-0.000655981	0.000678754	0.33
	rs55888705	A	G	0.053673	0.0120586	19.8114	8.66e-06	0.000247867	0.000594374	0.68
	rs6723108	T	G	0.0727293	0.0121264	35.9715	7.7e-10	-0.000318424	0.000568467	0.58
	rs6759321	T	G	0.101493	0.0126993	63.8723	4e-15	-0.00165069	0.000649662	0.0109999
	rs6899771	A	G	-0.0914312	0.0202604	20.3655	7.28e-06	0.00152605	0.00102007	0.13
	rs7174549	C	T	0.0551726	0.0124655	19.5898	6.87e-06	-0.000470966	0.000609867	0.44
	rs7322849	T	C	0.110676	0.0200996	30.3202	1.74e-08	1.39411e-05	0.00124285	0.99
	rs73797465	T	G	-0.0942612	0.0208421	20.4542	4.85e-06	-0.000925326	0.00116701	0.43
	rs7570971	A	C	0.112508	0.0125178	80.7808	2.53e-19	-0.00145689	0.000623105	0.0189998
	rs7588568	A	C	-0.060716	0.0130605	21.6115	3.73e-06	-0.00154995	0.000639268	0.015
	rs857444	C	T	0.0553965	0.0120669	21.0752	3.82e-06	-0.00134285	0.000601865	0.0259998
order.Bifidobacteriales.id.432	rs10831953	G	A	0.0537537	0.0123746	18.8693	9.95e-06	0.00023088	0.000599917	0.7
	rs11655079	T	C	-0.0586146	0.0129952	20.3446	5.92e-06	-0.000295831	0.000634989	0.64
	rs12446429	T	C	0.0810099	0.019073	18.04	8.53e-06	0.000670492	0.000951201	0.48
	rs13020688	G	A	0.0584045	0.0122081	22.8872	1.57e-06	-0.000356035	0.000592885	0.55
	rs182549	C	T	0.11707	0.0126703	85.3717	5.94e-20	-0.00132993	0.000646597	0.04
	rs1961273	C	T	0.0688125	0.0131699	27.3004	1.7e-07	-0.000778999	0.000685195	0.26
	rs4957061	T	C	0.0569873	0.0116907	23.7614	1.15e-06	-0.000865537	0.000579965	0.14
	rs540489	T	G	-0.0632518	0.013817	20.9567	5.37e-06	-0.000655981	0.000678754	0.33
	rs55888705	A	G	0.053673	0.0120586	19.8114	8.66e-06	0.000247867	0.000594374	0.68
	rs6723108	T	G	0.0727293	0.0121264	35.9715	7.7e-10	-0.000318424	0.000568467	0.58
	rs6759321	T	G	0.101493	0.0126993	63.8723	4e-15	-0.00165069	0.000649662	0.0109999
	rs6899771	A	G	-0.0914312	0.0202604	20.3655	7.28e-06	0.00152605	0.00102007	0.13
	rs7174549	C	T	0.0551726	0.0124655	19.5898	6.87e-06	-0.000470966	0.000609867	0.44
	rs7322849	T	C	0.110676	0.0200996	30.3202	1.74e-08	1.39411e-05	0.00124285	0.99
	rs73797465	T	G	-0.0942612	0.0208421	20.4542	4.85e-06	-0.000925326	0.00116701	0.43
	rs7570971	A	C	0.112508	0.0125178	80.7808	2.53e-19	-0.00145689	0.000623105	0.0189998
	rs7588568	A	C	-0.060716	0.0130605	21.6115	3.73e-06	-0.00154995	0.000639268	0.015
	rs857444	C	T	0.0553965	0.0120669	21.0752	3.82e-06	-0.00134285	0.000601865	0.0259998
genus.Bilophila.id.3170	rs11069458	T	C	-0.0680947	0.015503	19.2928	7.72e-06	-0.00138207	0.000765414	0.0710003
	rs1241171	G	A	-0.0692654	0.0150148	21.281	4.24e-06	-0.0011374	0.000704149	0.11
	rs1571225	C	T	0.0826826	0.0170621	23.4834	1.12e-06	0.000528105	0.000829318	0.52
	rs1969927	G	A	0.0564589	0.0126935	19.7835	9.07e-06	2.50591e-05	0.000583237	0.97
	rs2728491	G	T	-0.0627416	0.0139456	20.2411	6.33e-06	-0.000379363	0.00063652	0.55
	rs3827020	C	T	0.0766479	0.0160642	22.7657	1.79e-06	-8.77565e-05	0.000767288	0.91
	rs4798126	G	A	0.073288	0.016799	19.0327	7.15e-06	-0.000543817	0.000811439	0.5
	rs542415	T	C	-0.0613623	0.0133436	21.1474	4.71e-06	-0.000502397	0.000608824	0.41
	rs60178956	G	A	-0.0624818	0.0141485	19.5023	8.06e-06	0.000579476	0.000656759	0.38
	rs6793291	C	A	0.112729	0.0241633	21.765	3.11e-06	0.00197846	0.00098333	0.0439997
	rs72676854	T	C	0.123209	0.026882	21.0067	5.62e-06	0.000768877	0.00117068	0.51
	rs7802841	C	A	0.0670097	0.0137701	23.6812	1.77e-06	0.000470765	0.000619899	0.450001
	rs9899990	A	G	-0.102702	0.0233878	19.2833	9.07e-06	-0.000144303	0.00105434	0.89
genus.Anaerotruncus.id.2054	rs10150232	A	G	0.0567088	0.0124877	20.6222	6.68e-06	0.000183514	0.000635072	0.77
	rs11018566	A	G	-0.156465	0.0366032	18.2724	6.14e-06	-0.000669248	0.00140426	0.630001
	rs115414803	A	C	-0.144356	0.0317524	20.6688	6.83e-06	-0.00026827	0.00135916	0.84
	rs1272208	G	T	-0.0611743	0.0129831	22.2015	4.28e-06	-0.000166801	0.000678402	0.81
	rs1431492	C	T	-0.0654996	0.0146188	20.0749	7.36e-06	-0.000788902	0.000761723	0.3
	rs17734739	T	C	0.0660052	0.014908	19.6027	7.43e-06	0.00136228	0.00074696	0.0680002
	rs34449434	A	C	-0.0497004	0.0113402	19.2078	9.85e-06	-0.000668739	0.000618262	0.28
	rs4669806	G	T	0.0576389	0.0122994	21.9616	2.42e-06	-0.000137483	0.000644182	0.83
	rs6494922	A	G	0.0903106	0.0202257	19.9376	6.62e-06	-0.000346286	0.00106191	0.74
	rs6563550	T	C	0.0877135	0.0176745	24.6286	2.35e-07	-0.000351232	0.00101526	0.73
	rs7155595	C	A	0.0539336	0.0118903	20.5747	7.55e-06	0.00102661	0.000613322	0.0940005
	rs8005030	C	T	0.0554447	0.0117854	22.1324	2.28e-06	0.000154519	0.000614877	0.8
	rs9347879	T	C	0.050618	0.011049	20.9877	4.22e-06	0.000940998	0.000574004	0.1
genus.Slackia.id.825	rs10409783	A	G	0.0950828	0.0211239	20.2607	7.7e-06	-0.00049069	0.000676737	0.47
	rs12440440	A	G	0.0901934	0.0190582	22.3967	2.63e-06	-0.000296111	0.000609993	0.630001
	rs16894137	C	T	-0.122792	0.0263047	21.7909	2.71e-06	-0.000669296	0.000834489	0.42
	rs35156985	T	C	-0.155709	0.0348085	20.0105	8.06e-06	0.000793914	0.00121033	0.51
	rs4492265	A	G	-0.0905757	0.0191658	22.3341	2.41e-06	0.00120999	0.000604675	0.0449997
	rs8901	C	T	0.0934594	0.0186813	25.0283	6.07e-07	-0.00131003	0.000589241	0.0259998
genus.Intestinibacter.id.11345	rs10805326	G	A	0.0775151	0.0139665	30.8034	3.55e-08	-0.000352525	0.000634287	0.58
	rs11109097	C	T	0.0624272	0.0138539	20.305	5.49e-06	-0.0002093	0.000625226	0.74
	rs118030283	G	A	-0.151829	0.0324471	21.8956	2.67e-06	0.000264746	0.00126302	0.83
	rs16938435	T	C	-0.112189	0.0235439	22.706	1.8e-06	0.000515486	0.00108982	0.64
	rs2098844	C	T	-0.0575295	0.0128416	20.0699	6.79e-06	0.000327024	0.000577698	0.57
	rs2702387	A	G	0.0608559	0.0132145	21.2081	4.26e-06	-0.00075472	0.000607352	0.21
	rs4327025	G	A	-0.0810346	0.0154397	27.5464	1.64e-07	-0.000693867	0.000697921	0.32
	rs447950	A	G	0.0628342	0.0136652	21.1426	5.64e-06	-0.000495305	0.000621728	0.43
	rs478972	T	C	-0.142681	0.0297116	23.0611	1.82e-06	0.00205876	0.00132126	0.12
	rs6062862	A	G	0.0924508	0.0204658	20.4063	6.68e-06	-9.43945e-05	0.00088829	0.92
	rs62430350	T	C	0.151096	0.0351476	18.4805	6.84e-06	-0.000530489	0.00129302	0.68
	rs68093214	C	T	0.0662258	0.0149877	19.5246	9.26e-06	-0.000294766	0.000663324	0.66
	rs6875660	C	T	0.0890455	0.0193905	21.0885	3.06e-06	-0.00125391	0.00090756	0.17
	rs893394	G	A	0.0583322	0.0130729	19.9099	7.85e-06	-0.000293144	0.000584244	0.62
	rs9348442	C	T	0.099082	0.0221625	19.9871	6.26e-06	-0.000614531	0.00107683	0.57
family.Pasteurellaceae.id.3689	rs10965428	C	A	-0.119902	0.0258219	21.5614	4.29e-06	-2.30177e-05	0.00105277	0.98
	rs111582866	G	A	-0.113957	0.0256403	19.7532	7.07e-06	-7.53113e-05	0.000935319	0.94
	rs12050685	A	G	-0.0670948	0.015239	19.385	9.19e-06	0.000444337	0.000584152	0.450001
	rs16970009	A	G	0.187381	0.0429572	19.0275	7.32e-06	-0.00115848	0.0013497	0.39
	rs35510	A	G	0.122729	0.0264958	21.4557	4.02e-06	5.2353e-05	0.000983043	0.96
	rs4822728	T	C	0.0685479	0.0149032	21.1557	4.72e-06	-0.00080101	0.000590702	0.18
	rs6972479	A	G	-0.0781862	0.0175366	19.8779	7.75e-06	-0.000382988	0.000682914	0.57
	rs7115142	G	A	-0.0678157	0.0149659	20.5332	5.97e-06	0.000554734	0.000582046	0.34
	rs72756943	G	A	0.13988	0.0303029	21.308	3.35e-06	-0.000716002	0.00106342	0.5
	rs73139353	A	C	-0.222573	0.0484634	21.0919	8.71e-06	-0.000601371	0.00138786	0.66
	rs76022354	C	T	0.24289	0.0500406	23.5599	1.83e-06	-0.00244408	0.00139792	0.08
	rs78909003	T	C	-0.241159	0.0498372	23.4154	2.05e-06	0.00217415	0.00128896	0.0920005
	rs9382510	C	T	-0.0881865	0.0169965	26.9207	2.48e-07	0.0010546	0.000677069	0.12
	rs9895850	T	C	-0.176406	0.041017	18.497	9.08e-06	-0.00245833	0.00130432	0.0589997
	rs9938097	T	C	-0.0710386	0.0158024	20.2088	8.23e-06	0.000374565	0.000614692	0.54
order.Pasteurellales.id.3688	rs10965428	C	A	-0.119902	0.0258219	21.5614	4.29e-06	-2.30177e-05	0.00105277	0.98
	rs111582866	G	A	-0.113957	0.0256403	19.7532	7.07e-06	-7.53113e-05	0.000935319	0.94
	rs12050685	A	G	-0.0670948	0.015239	19.385	9.19e-06	0.000444337	0.000584152	0.450001
	rs16970009	A	G	0.187381	0.0429572	19.0275	7.32e-06	-0.00115848	0.0013497	0.39
	rs35510	A	G	0.122729	0.0264958	21.4557	4.02e-06	5.2353e-05	0.000983043	0.96
	rs4822728	T	C	0.0685479	0.0149032	21.1557	4.72e-06	-0.00080101	0.000590702	0.18
	rs6972479	A	G	-0.0781862	0.0175366	19.8779	7.75e-06	-0.000382988	0.000682914	0.57
	rs7115142	G	A	-0.0678157	0.0149659	20.5332	5.97e-06	0.000554734	0.000582046	0.34
	rs72756943	G	A	0.13988	0.0303029	21.308	3.35e-06	-0.000716002	0.00106342	0.5
	rs73139353	A	C	-0.222573	0.0484634	21.0919	8.71e-06	-0.000601371	0.00138786	0.66
	rs76022354	C	T	0.24289	0.0500406	23.5599	1.83e-06	-0.00244408	0.00139792	0.08
	rs78909003	T	C	-0.241159	0.0498372	23.4154	2.05e-06	0.00217415	0.00128896	0.0920005
	rs9382510	C	T	-0.0881865	0.0169965	26.9207	2.48e-07	0.0010546	0.000677069	0.12
	rs9895850	T	C	-0.176406	0.041017	18.497	9.08e-06	-0.00245833	0.00130432	0.0589997
	rs9938097	T	C	-0.0710386	0.0158024	20.2088	8.23e-06	0.000374565	0.000614692	0.54
genus.RikenellaceaeRC9gutgroup.id.11191	rs12501673	A	G	0.116395	0.0262253	19.6983	6.29e-06	0.00032708	0.000599931	0.59
	rs17032291	T	C	-0.169579	0.0368251	21.2057	6.61e-06	-0.00182088	0.000830484	0.0280001
	rs17582787	A	G	-0.157739	0.0339924	21.5335	3.55e-06	0.000478469	0.000818107	0.56
	rs2074881	T	C	-0.142236	0.032391	19.2828	9.45e-06	-0.00114892	0.000767517	0.13
	rs2900503	G	T	-0.172329	0.0326671	27.8289	1.55e-07	-0.0010924	0.000785713	0.16
	rs2998141	T	C	-0.136346	0.0293073	21.644	4.42e-06	0.00107706	0.000713282	0.13
	rs4270579	G	A	-0.118021	0.0271041	18.9605	5.46e-06	-0.000859609	0.000640937	0.18
	rs4717843	G	T	-0.119376	0.0260548	20.9922	4.72e-06	0.000396018	0.00060092	0.51
	rs7712231	A	G	0.156284	0.0350462	19.8859	7.97e-06	0.000213307	0.000805347	0.79
	rs80309088	G	A	0.17405	0.0383423	20.6059	4.56e-06	0.00126364	0.000884515	0.15
	rs9887954	G	A	-0.114849	0.0249013	21.2723	4.81e-06	-0.000874999	0.000583677	0.13
Gut micrbiota-Knee Osteoarthritis
exposure	SNP	effect_allele.exposure	other_allele.exposure	beta.exposure	se.exposure	Fvalue	pval.exposure	beta.outcome	se.outcome	pval.outcome
genus.Ruminiclostridium5.id.11355	rs10827477	A	G	-0.0547387	0.0115163	22.5922	2.19e-06	-0.0082	0.01	0.4119
	rs113753996	T	C	0.0820689	0.0174463	22.1285	3.99e-06	-0.0044	0.016	0.780899
	rs1223978	T	C	0.0484169	0.0108254	20.0034	8.16e-06	-0.0115	0.0095	0.2229
	rs1492620	T	C	-0.0830505	0.0180073	21.271	3.53e-06	0.012	0.0161	0.4564
	rs2791343	T	C	0.051717	0.0113369	20.8104	5.54e-06	-0.0158	0.0099	0.1094
	rs2833828	G	A	0.0489617	0.0108702	20.2879	6.82e-06	-0.0226	0.0094	0.0164199
	rs4955951	A	G	-0.0713749	0.0165826	18.5261	9.96e-06	0.0185	0.0148	0.2129
	rs6121460	G	A	0.0932955	0.0199206	21.934	2.64e-06	-0.0042	0.018	0.8149
	rs79968837	A	G	-0.0950311	0.0193507	24.1177	1.15e-06	0.0135	0.0166	0.4176
	rs8053158	A	G	-0.0740543	0.0159151	21.6512	5.9e-06	0.0101	0.0143	0.481
family.Desulfovibrionaceae.id.3169	rs112381107	C	T	0.211435	0.0456962	21.409	2.82e-06	0.0025	0.0214	0.9071
	rs11599763	T	C	-0.0555931	0.0117493	22.3879	2.5e-06	0.0081	0.0096	0.3974
	rs17791387	A	G	-0.0729251	0.0154381	22.3135	2.1e-06	0.0048	0.012	0.6931
	rs2692012	A	G	0.114231	0.0253568	20.2944	1.56e-06	0.0032	0.0188	0.8658
	rs2838334	G	A	0.0571419	0.012423	21.1572	3.82e-06	-0.0145	0.01	0.1469
	rs3935584	C	T	-0.0525838	0.0115757	20.6351	6.78e-06	-0.0009	0.0094	0.9277
	rs4506934	C	T	-0.0943381	0.020138	21.9453	3.16e-06	0.0137	0.0153	0.371
	rs6058181	C	T	0.0834742	0.0166111	25.2528	2.7e-07	-0.0331	0.0143	0.02044
	rs72647048	T	C	-0.0770089	0.017089	20.307	9.61e-06	0.0347	0.0144	0.0162301
	rs9928243	C	A	-0.0541732	0.0117819	21.1417	4.48e-06	0.0273	0.0095	0.00421697
order.Desulfovibrionales.id.3156	rs112381107	C	T	0.21009	0.0456974	21.1363	3.22e-06	0.0025	0.0214	0.9071
	rs11599763	T	C	-0.0554862	0.0117486	22.3046	2.61e-06	0.0081	0.0096	0.3974
	rs17791387	A	G	-0.0727501	0.0154369	22.2098	2.25e-06	0.0048	0.012	0.6931
	rs186073	T	C	0.0529219	0.0118542	19.931	8.74e-06	-0.0097	0.0096	0.3106
	rs2692012	A	G	0.112244	0.0253553	19.5969	2.27e-06	0.0032	0.0188	0.8658
	rs2838334	G	A	0.0569024	0.0124223	20.9824	4.17e-06	-0.0145	0.01	0.1469
	rs3935584	C	T	-0.0524466	0.0115749	20.5306	7.2e-06	-0.0009	0.0094	0.9277
	rs4506934	C	T	-0.0953383	0.0201367	22.416	2.43e-06	0.0137	0.0153	0.371
	rs6058181	C	T	0.0836765	0.0166098	25.3792	2.53e-07	-0.0331	0.0143	0.02044
	rs62020470	A	G	-0.0573633	0.0129462	19.6329	7.51e-06	-0.007	0.0103	0.499501
	rs72647048	T	C	-0.0772459	0.0170876	20.4355	9e-06	0.0347	0.0144	0.0162301
	rs9928243	C	A	-0.0544713	0.0117811	21.3779	3.97e-06	0.0273	0.0095	0.00421697
genus.Erysipelatoclostridium.id.11381	rs1434153	G	A	-0.0684526	0.0152443	20.1634	6.85e-06	0.0124	0.0101	0.2187
	rs16936671	C	T	-0.0968026	0.0217883	19.7391	6.04e-06	0.0199	0.0138	0.1504
	rs17804233	T	C	-0.0662914	0.0144203	21.1332	4.59e-06	0.0185	0.0093	0.0462402
	rs2901723	C	A	0.0641339	0.0144295	19.7549	8.79e-06	-0.0139	0.0093	0.1355
	rs340991	A	G	-0.0740482	0.0158891	21.7184	3.75e-06	0.0044	0.0101	0.6638
	rs3804326	A	G	0.14147	0.0336352	17.6905	9.85e-06	0.018	0.0177	0.3079
	rs45480394	T	G	-0.0687134	0.0151835	20.4804	7.66e-06	-0.003	0.0096	0.7571
	rs4697572	A	G	-0.0810636	0.0163308	24.6397	7.59e-07	0.0145	0.0106	0.1733
	rs58236560	G	T	-0.111157	0.0234426	22.4834	2.16e-06	-0.0007	0.0155	0.966
	rs61806970	C	T	0.142548	0.0320688	19.7586	9.09e-06	-0.0213	0.0198	0.2814
	rs622418	A	G	-0.0668051	0.0143224	21.7563	3.68e-06	-0.003	0.0093	0.7437
	rs6474512	A	C	0.067015	0.0143201	21.9003	3.02e-06	-0.0191	0.0094	0.0424796
	rs710230	T	C	0.143381	0.0281514	25.9409	6.33e-07	0.0303	0.0184	0.0985009
	rs7221249	A	G	0.0839861	0.0142741	34.619	4.31e-09	-0.029	0.0093	0.00190099
	rs9590927	G	A	-0.0646003	0.0143479	20.2717	6.39e-06	-0.001	0.0093	0.9151
class.Actinobacteria.id.419	rs11655079	T	C	-0.0560674	0.0124286	20.3507	5.93e-06	-0.0003	0.0103	0.9779
	rs11745923	G	T	0.0563759	0.0115529	23.8124	1.58e-06	-0.0089	0.0095	0.3473
	rs12049045	A	G	0.0510452	0.0114325	19.9356	8.63e-06	0.002	0.0096	0.8356
	rs134366	G	A	0.111877	0.023501	22.6624	1.5e-06	0.018	0.0207	0.3843
	rs1376754	G	A	0.0509242	0.0112503	20.489	6.71e-06	0.0113	0.0094	0.2282
	rs1515761	T	C	0.0762317	0.0169884	20.1357	4.96e-06	0.0254	0.0134	0.0574196
	rs182549	C	T	0.111489	0.012066	85.3772	3.79e-20	0.0063	0.011	0.5662
	rs1961273	C	T	0.0602969	0.0126047	22.8837	1.75e-06	0.0042	0.0111	0.707499
	rs4945008	A	G	0.0540741	0.0121393	19.8421	5.39e-06	-0.0043	0.0113	0.702901
	rs6660520	A	G	0.0711483	0.0134495	27.9843	1.11e-07	0.0176	0.0118	0.1349
	rs6723108	T	G	0.066609	0.0115694	33.1472	2.42e-09	0.0189	0.0093	0.0420397
	rs6730157	G	A	0.107534	0.0119089	81.5364	2.43e-19	0.0084	0.0106	0.4284
	rs6759321	T	G	0.0987904	0.0120966	66.6967	7.16e-16	0.0029	0.0109	0.7893
	rs72767435	T	C	-0.126352	0.0273626	21.3231	2.57e-06	0.004	0.0216	0.8524
	rs7322849	T	C	0.0944467	0.0192976	23.9534	6.21e-07	0.0258	0.0198	0.1928
	rs80083040	T	G	0.155784	0.0348017	20.0376	8.62e-06	0.0182	0.0204	0.373
	rs8047955	A	G	0.0575816	0.0116762	24.3199	8.34e-07	0.0001	0.0097	0.991
	rs857444	C	T	0.0509553	0.011539	19.5002	8.92e-06	-0.0186	0.0097	0.0563806
	rs961091	G	A	0.0501255	0.011255	19.8348	8.68e-06	0.0038	0.0095	0.6901
class.Deltaproteobacteria.id.3087	rs1035691	A	G	-0.055176	0.0121602	20.5883	9.65e-06	-0.0043	0.0097	0.6583
	rs112381107	C	T	0.206594	0.0456908	20.4446	4.63e-06	0.0025	0.0214	0.9071
	rs11599763	T	C	-0.0544219	0.0117397	21.49	3.94e-06	0.0081	0.0096	0.3974
	rs17084793	G	A	-0.0710762	0.015953	19.8501	5.69e-06	0.0034	0.0127	0.7893
	rs17791387	A	G	-0.0735881	0.0154246	22.7607	1.6e-06	0.0048	0.012	0.6931
	rs2692012	A	G	0.110335	0.0253336	18.9685	3.14e-06	0.0032	0.0188	0.8658
	rs2838334	G	A	0.0561722	0.0124124	20.4801	5.45e-06	-0.0145	0.01	0.1469
	rs3935584	C	T	-0.0523485	0.011566	20.4851	7.5e-06	-0.0009	0.0094	0.9277
	rs4506934	C	T	-0.0936514	0.02012	21.6656	3.59e-06	0.0137	0.0153	0.371
	rs55744759	A	G	-0.0779693	0.0170738	20.8538	7.31e-06	0.0344	0.0144	0.0172401
	rs6058181	C	T	0.0825716	0.0165958	24.755	3.4e-07	-0.0331	0.0143	0.02044
	rs62020470	A	G	-0.0585411	0.0129358	20.4801	4.85e-06	-0.007	0.0103	0.499501
	rs9928243	C	A	-0.0538457	0.0117718	20.9227	5.02e-06	0.0273	0.0095	0.00421697
genus.unknowngenus.id.2071	rs10200320	C	T	0.0641139	0.0142769	20.1667	5.66e-06	-0.0125	0.0105	0.2328
	rs11195523	A	C	0.0689278	0.0145351	22.4882	2.4e-06	0.0028	0.0111	0.801
	rs11684166	A	G	-0.0769635	0.0168349	20.9002	3.49e-06	-0.0004	0.0126	0.9771
	rs11809762	G	A	-0.0934634	0.0190198	24.1476	1.68e-06	0.0162	0.0146	0.2679
	rs11904514	G	A	-0.109498	0.0249839	19.2086	7.9e-06	-0.005	0.0184	0.788401
	rs12147596	C	T	-0.0719818	0.0141609	25.8383	2.86e-07	0.0097	0.0104	0.3489
	rs1455639	G	A	0.0760307	0.0169831	20.0422	7.84e-06	0.026	0.0133	0.0513299
	rs16823675	C	T	-0.0767515	0.0149973	26.1908	2.33e-07	0.0184	0.0113	0.1018
	rs17086536	C	A	-0.100851	0.022432	20.2128	3.36e-06	-0.0077	0.0161	0.6336
	rs2939766	A	G	-0.0591611	0.013042	20.577	7.01e-06	0.0143	0.0097	0.1381
	rs34985298	G	A	-0.0623526	0.013772	20.4982	8.34e-06	0.0143	0.0099	0.1498
	rs35740166	C	T	-0.112246	0.0226824	24.4884	8.4e-07	0.0001	0.0166	0.9961
	rs4644504	T	C	-0.0969321	0.0216146	20.1113	5.82e-06	0.0137	0.0165	0.4067
	rs6007642	C	T	-0.0791412	0.0177958	19.7773	9.96e-06	0.01	0.0136	0.4593
	rs72700702	T	C	-0.0917261	0.0189005	23.5525	1.59e-06	0.0268	0.0138	0.05146
	rs72707147	C	T	0.110109	0.0244644	20.2572	6.84e-06	0.0113	0.0167	0.499001
	rs76532867	T	C	0.112353	0.0242364	21.4897	2.56e-06	-0.0118	0.017	0.4865
genus.Adlercreutzia.id.812	rs11604400	C	T	-0.102524	0.0234834	19.0604	9.74e-06	0.0112	0.0147	0.4448
	rs13231526	C	A	0.143237	0.0311654	21.1234	4.81e-06	-0.0044	0.0176	0.8
	rs2717140	C	T	-0.119225	0.0251081	22.548	2.05e-06	0.0241	0.0151	0.1101
	rs55719207	G	A	-0.0699243	0.0158036	19.5769	9.61e-06	0.0068	0.0094	0.4682
	rs6664405	T	C	-0.0953084	0.0210752	20.4513	5.23e-06	0.0127	0.0128	0.3215
	rs7680684	C	T	-0.083381	0.0168901	24.3708	9.77e-07	0.0014	0.0102	0.8917
	rs9490822	C	T	-0.0734512	0.0155789	22.2292	2.54e-06	0.004	0.0094	0.6711
	rs9915817	T	C	0.0749219	0.016833	19.8104	8.22e-06	-0.0102	0.01	0.3096
genus.Terrisporobacter.id.11348	rs1883097	C	T	0.226399	0.0454642	24.7976	4.16e-07	-0.0225	0.0199	0.2571
	rs2569953	A	C	-0.0775591	0.0174641	19.723	8.95e-06	0.0062	0.0093	0.5056
	rs2872237	C	A	-0.0814505	0.0175943	21.431	3.97e-06	-0.0012	0.0095	0.901
	rs58405430	G	T	0.134617	0.0301177	19.9782	7.94e-06	-0.0266	0.0151	0.0793195
	rs7184125	T	C	0.091256	0.0205493	19.7209	8.48e-06	-0.0123	0.0112	0.271
family.FamilyXI.id.1936	rs10759623	C	T	-0.162115	0.032151	25.4247	5.78e-07	0.0104	0.0121	0.39
	rs11547158	A	G	-0.177599	0.0372795	22.6957	2.7e-06	-0.0054	0.0134	0.687999
	rs17379710	T	C	-0.116383	0.0252125	21.3084	3.97e-06	0.0208	0.0094	0.0265198
	rs2155352	A	G	-0.150538	0.0302319	24.7947	6.63e-07	0.008	0.0113	0.4801
	rs2156611	T	C	-0.112486	0.0251099	20.0683	9.43e-06	0.0084	0.0093	0.3689
	rs3733511	A	G	0.128253	0.0274718	21.7954	3.39e-06	-0.0208	0.0102	0.0401698
	rs488164	T	G	0.117998	0.025516	21.3856	4.8e-06	0.0029	0.0095	0.7613
	rs697771	A	G	-0.117677	0.0251491	21.8947	3.19e-06	-0.0013	0.0094	0.8917
Gut micrbiota-Hip Osteoarthritis
exposure	SNP	effect_allele.exposure	other_allele.exposure	beta.exposure	se.exposure	Fvalue	pval.exposure	beta.outcome	se.outcome	pval.outcome
phylum.Actinobacteria.id.400	rs11766971	T	C	0.0476376	0.010646	20.0227	9.4e-06	0.0058	0.0116	0.6167
	rs12528285	C	T	0.0809469	0.0180784	20.0484	5.69e-06	-0.0097	0.0193	0.614601
	rs13192624	T	C	-0.0522862	0.0117742	19.7201	9.33e-06	0.016	0.0129	0.2151
	rs1397793	G	A	-0.0521387	0.0111587	21.8318	3.74e-06	0.0116	0.0127	0.3628
	rs4429415	C	T	0.0581908	0.0111343	27.3136	2.05e-07	-0.0112	0.0124	0.3652
	rs4988235	G	A	0.084524	0.0114729	54.2763	1.12e-13	-0.0169	0.0137	0.2159
	rs55888705	A	G	0.0534221	0.0109975	23.5967	1.31e-06	-0.0029	0.0121	0.8133
	rs6496870	T	C	0.0510777	0.0113809	20.1424	4.62e-06	-0.0103	0.0124	0.4087
	rs6723108	T	G	0.0604886	0.0110306	30.0709	1.02e-08	-0.0078	0.0117	0.5037
	rs6743026	T	C	0.0589446	0.0134622	19.1714	9.88e-06	0.0028	0.0149	0.8535
	rs6759321	T	G	0.0742033	0.0115217	41.4779	1.86e-10	-0.0236	0.0137	0.0862204
	rs74037001	G	A	-0.0819391	0.0165334	24.5618	6.71e-07	-0.0092	0.017	0.5866
	rs75211493	G	A	0.0840786	0.0184739	20.7136	9.27e-06	-0.0414	0.0196	0.0344398
	rs7570971	A	C	0.086653	0.0113623	58.1615	1.41e-14	-0.0146	0.0132	0.2663
	rs80124826	T	C	-0.124191	0.0278566	19.8759	8.75e-06	0.0158	0.0257	0.537
	rs8047955	A	G	0.0521115	0.0111192	21.9644	2.66e-06	-0.0037	0.0122	0.7618
	rs857444	C	T	0.0507315	0.0109885	21.3148	3.8e-06	-0.0398	0.0122	0.00114301
	rs9833771	T	C	0.0490077	0.0106564	21.1498	4.07e-06	0.0149	0.0117	0.2006
family.Victivallaceae.id.2255	rs11671100	A	C	-0.160034	0.0349472	20.9701	4.08e-06	0.0072	0.0152	0.6359
	rs11764871	G	T	0.127099	0.025656	24.5418	7.49e-07	0.0304	0.0128	0.0175501
	rs2944282	T	C	-0.124197	0.0257026	23.3489	1.57e-06	-0.0052	0.0127	0.6854
	rs34962571	A	C	-0.186945	0.0418412	19.9628	6.25e-06	-0.008	0.0201	0.692
	rs4396289	C	T	-0.152918	0.0288525	28.0897	1.54e-07	-0.0181	0.0155	0.2443
	rs61702987	T	C	0.145501	0.0300007	23.5218	3.08e-06	-0.0022	0.0149	0.8828
	rs62570196	C	T	-0.246101	0.0483077	25.9535	2.7e-07	-0.0364	0.0217	0.0941196
	rs6545794	A	G	-0.197786	0.0410495	23.2152	5.97e-07	-0.0475	0.0229	0.0383204
	rs67832247	C	T	-0.123489	0.0266695	21.4401	3.24e-06	-0.0143	0.0135	0.2904
	rs7077363	G	A	0.148942	0.0318366	21.8868	2.83e-06	0.0112	0.0158	0.4809
	rs7314815	G	A	0.101088	0.0225594	20.0791	6.4e-06	0.0136	0.0117	0.2437
	rs7627405	C	T	-0.134158	0.0301427	19.8092	8.19e-06	0.0063	0.0155	0.6848
genus.Coprococcus1.id.11301	rs1010560	C	A	0.0580232	0.0122722	22.3544	1.96e-06	0.0125	0.0127	0.3267
	rs12794898	G	T	0.0903299	0.0197212	20.9795	4.92e-06	0.0226	0.0213	0.2883
	rs1519491	T	C	0.0499197	0.0113558	19.3246	8.95e-06	0.0079	0.0118	0.5032
	rs1576241	A	G	-0.0510343	0.0109535	21.7082	3.33e-06	-0.0074	0.0117	0.5271
	rs1762123	C	T	-0.0891532	0.0198554	20.1612	8.01e-06	-0.0187	0.0256	0.4637
	rs2907920	A	G	0.0561173	0.0126824	19.5791	7.65e-06	0.0076	0.013	0.5571
	rs4277593	G	A	-0.0585649	0.0109914	28.3904	1.14e-07	0.0043	0.0117	0.712801
	rs56405618	A	G	-0.08963	0.0186508	23.0946	1.57e-06	-0.0166	0.0194	0.392
	rs73031725	T	C	0.167591	0.0355224	22.2586	1.98e-06	0.0379	0.0295	0.1992
	rs73167075	T	C	0.0573137	0.0127573	20.1836	8.57e-06	0.0265	0.0138	0.0541203
	rs74101919	T	C	-0.0718989	0.0144651	24.7059	1.03e-06	0.0008	0.015	0.9566
	rs946513	C	T	0.205899	0.0460018	20.0336	8.62e-06	0.0097	0.0248	0.696101
genus.Holdemania.id.2157	rs10885477	T	C	-0.135137	0.0301894	20.0372	8.6e-06	-0.0432	0.0239	0.0711197
	rs11080063	G	A	-0.0665238	0.0149837	19.7113	6.67e-06	0.0053	0.0116	0.650801
	rs111745969	A	G	0.120677	0.0265781	20.6158	3.71e-06	0.011	0.0196	0.5739
	rs113593397	A	G	-0.128935	0.0282526	20.8268	9.36e-06	-0.0052	0.0209	0.8049
	rs116500994	G	T	-0.13755	0.0293386	21.9809	2.34e-06	-0.04	0.0228	0.0787408
	rs12701617	A	G	-0.0660617	0.0149427	19.5453	9.52e-06	-0.0156	0.0118	0.1853
	rs1867876	T	C	0.0842919	0.0162192	27.0093	2.74e-07	0.0115	0.0129	0.3738
	rs4146507	C	T	0.079488	0.0177002	20.1672	7.23e-06	0.0017	0.0142	0.9072
	rs6133067	T	C	0.0910829	0.0178561	26.0196	5.17e-07	-0.0101	0.0146	0.490999
	rs73139538	G	A	-0.148594	0.0327469	20.5901	7.77e-06	0.019	0.024	0.4278
	rs77293403	A	G	0.164556	0.0341775	23.182	1.77e-06	0.0059	0.024	0.8065
	rs80149660	C	T	-0.232987	0.0519183	20.1383	6.04e-06	-0.0212	0.0244	0.3836
	rs9500080	C	T	0.0926764	0.0178886	26.8402	4.09e-07	0.0292	0.0141	0.0374602
	rs9529719	T	C	0.074038	0.0160494	21.2809	5.97e-06	0.0064	0.0127	0.6132
	rs967319	T	C	0.0788638	0.0176744	19.9098	8.38e-06	0.0063	0.0135	0.6402
class.Actinobacteria.id.419	rs11655079	T	C	-0.0560674	0.0124286	20.3507	5.93e-06	-0.0147	0.0129	0.2552
	rs11745923	G	T	0.0563759	0.0115529	23.8124	1.58e-06	-0.01	0.0119	0.3977
	rs12049045	A	G	0.0510452	0.0114325	19.9356	8.63e-06	0.018	0.0121	0.1371
	rs134366	G	A	0.111877	0.023501	22.6624	1.5e-06	0.0147	0.026	0.5724
	rs1376754	G	A	0.0509242	0.0112503	20.489	6.71e-06	-0.0137	0.0118	0.2446
	rs1515761	T	C	0.0762317	0.0169884	20.1357	4.96e-06	-0.0033	0.0168	0.843
	rs182549	C	T	0.111489	0.012066	85.3772	3.79e-20	-0.0206	0.0137	0.1334
	rs1961273	C	T	0.0602969	0.0126047	22.8837	1.75e-06	0.0191	0.0139	0.1701
	rs4945008	A	G	0.0540741	0.0121393	19.8421	5.39e-06	-0.0219	0.0141	0.1214
	rs6660520	A	G	0.0711483	0.0134495	27.9843	1.11e-07	-0.0116	0.0148	0.4321
	rs6723108	T	G	0.066609	0.0115694	33.1472	2.42e-09	-0.0078	0.0117	0.5037
	rs6730157	G	A	0.107534	0.0119089	81.5364	2.43e-19	-0.018	0.0133	0.1761
	rs6759321	T	G	0.0987904	0.0120966	66.6967	7.16e-16	-0.0236	0.0137	0.0862204
	rs72767435	T	C	-0.126352	0.0273626	21.3231	2.57e-06	0.0262	0.027	0.3316
	rs7322849	T	C	0.0944467	0.0192976	23.9534	6.21e-07	-0.0046	0.0246	0.8528
	rs80083040	T	G	0.155784	0.0348017	20.0376	8.62e-06	0.0015	0.0257	0.9546
	rs8047955	A	G	0.0575816	0.0116762	24.3199	8.34e-07	-0.0037	0.0122	0.7618
	rs857444	C	T	0.0509553	0.011539	19.5002	8.92e-06	-0.0398	0.0122	0.00114301
	rs961091	G	A	0.0501255	0.011255	19.8348	8.68e-06	0.0006	0.0119	0.9618
genus.Roseburia.id.2012	rs12740451	T	C	0.0697527	0.0153607	20.6205	7.34e-06	-0.0161	0.0169	0.3408
	rs16910295	T	C	-0.0980434	0.020957	21.8867	2.91e-06	0.0164	0.0227	0.4686
	rs2160994	T	C	0.0550687	0.0112481	23.969	9.7e-07	0.0199	0.0122	0.1021
	rs2943022	T	C	0.0493786	0.0106763	21.3911	4.11e-06	-0.0199	0.0118	0.0913209
	rs302266	T	C	-0.0777312	0.0172985	20.1917	8.13e-06	0.0574	0.0185	0.001942
	rs329182	T	C	0.0690327	0.0152884	20.3885	5.9e-06	-0.0048	0.0168	0.7751
	rs55858165	A	C	0.179284	0.0404954	19.6008	9.99e-06	-0.0338	0.026	0.1923
	rs57466170	C	T	0.0741405	0.0171601	18.6669	8.3e-06	0.0111	0.0205	0.5876
	rs6445851	G	A	-0.0497336	0.0108158	21.1437	3.53e-06	0.0182	0.0119	0.1274
	rs6930661	C	T	-0.0961587	0.0204975	22.0078	2.48e-06	0.053	0.0222	0.0167402
	rs75326254	C	T	-0.104628	0.0230897	20.5332	7.5e-06	0.0265	0.024	0.2689
	rs78753150	A	C	0.0968739	0.0214067	20.4793	9.98e-06	0.0409	0.0244	0.0934803
	rs9300744	C	T	-0.0588452	0.0126228	21.7326	4.75e-06	0.0245	0.0138	0.0750896
genus.Enterorhabdus.id.820	rs10098492	T	C	0.132323	0.0293688	20.3001	6.41e-06	0.008	0.0205	0.6959
	rs114731706	T	G	0.182308	0.0382298	22.7409	2.17e-06	-0.0101	0.0254	0.689
	rs2051957	C	T	0.0843291	0.0189864	19.7274	8.9e-06	-0.0172	0.0133	0.1986
	rs3017103	A	G	0.0980897	0.0208995	22.0281	2.94e-06	-0.0173	0.0152	0.2533
	rs73331712	T	C	0.26199	0.055123	22.5893	4.85e-06	-0.0501	0.0278	0.0713001
	rs77655283	G	A	0.132988	0.0298306	19.8747	5.88e-06	-0.0198	0.0223	0.3742
genus.Parasutterella.id.2892	rs10899911	A	G	-0.0717102	0.0148151	23.4288	1.15e-06	0.0074	0.013	0.569101
	rs11715853	G	A	-0.0662952	0.0146114	20.5864	6.23e-06	-0.0051	0.013	0.6957
	rs2090816	A	C	0.0840967	0.0177315	22.494	2.9e-06	-0.0206	0.0157	0.1897
	rs2387977	T	C	-0.0681778	0.0134756	25.5972	5.38e-07	0.0303	0.0122	0.0134199
	rs35055552	T	C	0.109554	0.0235433	21.6533	3.35e-06	-0.0201	0.0197	0.3069
	rs55877868	A	C	-0.104458	0.0228089	20.9735	2.87e-06	-0.0131	0.0194	0.4998
	rs62273907	A	G	0.229468	0.0502262	20.873	5.88e-06	-0.0456	0.0268	0.0884199
	rs6809952	G	A	-0.0684957	0.0150892	20.6062	8.13e-06	-0.0029	0.0128	0.8223
	rs6828768	C	T	0.0636852	0.0132645	23.0512	1.78e-06	-0.0033	0.0116	0.777401
	rs7303158	C	T	0.0646859	0.0134256	23.2141	1.33e-06	0.0051	0.0117	0.666201
	rs7311004	T	C	-0.0617522	0.0136438	20.4848	5.92e-06	0.0018	0.012	0.8789
	rs7572229	G	A	0.066273	0.0132736	24.9285	6.32e-07	0.0127	0.0117	0.2786
	rs78383039	T	C	-0.146315	0.0297119	24.2501	1.57e-06	0.0015	0.024	0.949
	rs8039785	T	G	0.0618345	0.0133	21.6151	3.62e-06	-0.0457	0.0117	9.05899e-05
	rs823424	G	A	-0.0713448	0.0156958	20.6613	4.95e-06	0.0271	0.0141	0.0541602
genus.LachnospiraceaeUCG001.id.11321	rs12131224	C	T	0.117095	0.02591	20.4243	7.4e-06	-0.0007	0.0203	0.973
	rs2050911	G	A	0.0751466	0.0153934	23.8313	1.11e-06	-0.0214	0.0128	0.0950101
	rs2371284	T	C	-0.0761893	0.0170127	20.0559	7.56e-06	0.0068	0.0141	0.6271
	rs437876	T	C	0.0784637	0.0144768	29.3761	7.17e-08	-0.013	0.0122	0.2873
	rs4981345	T	C	-0.0681973	0.0149831	20.7171	6.09e-06	-0.0107	0.0123	0.3829
	rs573933	T	C	-0.107898	0.0232346	21.5655	3.11e-06	0.0124	0.0203	0.5392
	rs62496417	T	G	-0.0748504	0.0165681	20.4101	5.88e-06	0.0035	0.0137	0.7989
	rs7341608	T	C	-0.0784757	0.0177648	19.5142	9.48e-06	0.0113	0.015	0.4493
	rs74034332	G	A	0.168045	0.0382637	19.2877	3.33e-06	-0.0766	0.0273	0.004976
	rs78848836	A	G	-0.118868	0.0259753	20.9415	3.38e-06	0.0316	0.0203	0.119
	rs8104225	A	G	0.0892098	0.0197665	20.3688	8.04e-06	-0.0014	0.0166	0.9304
	rs9403580	C	T	0.107801	0.0229777	22.0104	3.47e-06	0.0122	0.0192	0.5256
	rs985416	C	T	0.0970258	0.0181807	28.4809	1.46e-07	0.0066	0.0148	0.657099
genus..Eubacteriumnodatumgroup.id.11297	rs10263623	C	T	0.193496	0.0439023	19.4253	8.91e-06	-0.0014	0.0191	0.9424
	rs10458299	T	C	-0.187753	0.041969	20.0131	8.37e-06	-0.0194	0.0208	0.3505
	rs11006576	A	G	-0.110167	0.024593	20.067	7.99e-06	-0.0161	0.0118	0.1699
	rs113893692	C	T	-0.185107	0.0403573	21.0379	5.76e-06	-0.0235	0.0181	0.1944
	rs34297067	A	G	-0.186907	0.0341475	29.9593	6.6e-08	-0.0032	0.0162	0.842
	rs61841040	G	T	0.160621	0.0341609	22.1078	3.56e-06	-0.0108	0.0162	0.5047
	rs6818880	A	G	-0.110081	0.0245964	20.0298	7.83e-06	-0.0111	0.0118	0.3476
	rs77910827	C	T	0.201788	0.0413568	23.8066	9.05e-07	0.0011	0.0195	0.953
	rs7827125	C	T	0.1223	0.0271331	20.3166	7.17e-06	0.0198	0.013	0.1283
	rs7880204	T	C	-0.125454	0.0275303	20.7656	6.84e-06	-0.0104	0.0132	0.4331
	rs9425984	T	C	-0.130234	0.0292347	19.845	7.21e-06	-0.0087	0.0138	0.5263
genus.Bilophila.id.3170	rs11069458	T	C	-0.0680947	0.015503	19.2928	7.72e-06	-0.0142	0.0156	0.3646
	rs1241171	G	A	-0.0692654	0.0150148	21.281	4.24e-06	-0.0389	0.0144	0.00686499
	rs1571225	C	T	0.0826826	0.0170621	23.4834	1.12e-06	0.0202	0.0169	0.2321
	rs1969927	G	A	0.0564589	0.0126935	19.7835	9.07e-06	0.0061	0.0119	0.6051
	rs3827020	C	T	0.0766479	0.0160642	22.7657	1.79e-06	-0.0047	0.0155	0.7643
	rs4798126	G	A	0.073288	0.016799	19.0327	7.15e-06	-0.0175	0.0165	0.2885
	rs542415	T	C	-0.0613623	0.0133436	21.1474	4.71e-06	0.0003	0.0124	0.9786
	rs60178956	G	A	-0.0624818	0.0141485	19.5023	8.06e-06	-0.0068	0.0133	0.6126
	rs6793291	C	A	0.112729	0.0241633	21.765	3.11e-06	0.0203	0.02	0.3106
	rs72676854	T	C	0.123209	0.026882	21.0067	5.62e-06	0.0261	0.0237	0.2696
	rs7802841	C	A	0.0670097	0.0137701	23.6812	1.77e-06	0.0016	0.0126	0.8996
	rs9899990	A	G	-0.102702	0.0233878	19.2833	9.07e-06	-0.004	0.0213	0.8492

## Sheet: Supplementary Table 2
Gut micrbiota-BMR
exposure	SNP	effect_allele.exposure	other_allele.exposure	beta.exposure	se.exposure	Fvalue	pval.exposure	beta.outcome	se.outcome	pval.outcome
order.Methanobacteriales.id.120	rs10202904	T	G	-0.121754	0.0235357	26.7615	3.01e-07	0.0023436	0.00163412	0.151525
	rs10424197	G	A	-0.111274	0.0247517	20.2106	9.28e-06	0.00209389	0.00171063	0.220936
	rs4257531	G	A	0.164498	0.0364959	20.3158	7.44e-06	-0.000998991	0.00242261	0.680075
	rs56131665	G	A	0.178661	0.039298	20.669	6.18e-06	-0.00147542	0.00270591	0.585576
	rs62241835	G	T	-0.203385	0.0417931	23.6827	1.63e-06	-0.00187541	0.00273703	0.493218
	rs6508769	T	C	0.153519	0.0344519	19.8564	8.23e-06	-0.00294617	0.00224694	0.189794
	rs73068003	G	T	-0.15814	0.0351803	20.2063	8.45e-06	0.000738476	0.00242456	0.760685
	rs73457410	A	G	0.21534	0.0436695	24.316	1.41e-06	-0.00217218	0.00300517	0.469796
	rs75208022	C	T	-0.227245	0.048763	21.7173	5.92e-06	0.00924099	0.00312471	0.0031027
	rs894996	C	A	0.216999	0.0449076	23.3495	1.88e-06	-0.00447827	0.00303537	0.140116
family.Methanobacteriaceae.id.121	rs10202904	T	G	-0.121754	0.0235357	26.7615	3.01e-07	0.0023436	0.00163412	0.151525
	rs10424197	G	A	-0.111274	0.0247517	20.2106	9.28e-06	0.00209389	0.00171063	0.220936
	rs4257531	G	A	0.164498	0.0364959	20.3158	7.44e-06	-0.000998991	0.00242261	0.680075
	rs56131665	G	A	0.178661	0.039298	20.669	6.18e-06	-0.00147542	0.00270591	0.585576
	rs62241835	G	T	-0.203385	0.0417931	23.6827	1.63e-06	-0.00187541	0.00273703	0.493218
	rs6508769	T	C	0.153519	0.0344519	19.8564	8.23e-06	-0.00294617	0.00224694	0.189794
	rs73068003	G	T	-0.15814	0.0351803	20.2063	8.45e-06	0.000738476	0.00242456	0.760685
	rs73457410	A	G	0.21534	0.0436695	24.316	1.41e-06	-0.00217218	0.00300517	0.469796
	rs75208022	C	T	-0.227245	0.048763	21.7173	5.92e-06	0.00924099	0.00312471	0.0031027
	rs894996	C	A	0.216999	0.0449076	23.3495	1.88e-06	-0.00447827	0.00303537	0.140116
class.Methanobacteria.id.119	rs10202904	T	G	-0.121754	0.0235357	26.7615	3.01e-07	0.0023436	0.00163412	0.151525
	rs10424197	G	A	-0.111274	0.0247517	20.2106	9.28e-06	0.00209389	0.00171063	0.220936
	rs4257531	G	A	0.164498	0.0364959	20.3158	7.44e-06	-0.000998991	0.00242261	0.680075
	rs56131665	G	A	0.178661	0.039298	20.669	6.18e-06	-0.00147542	0.00270591	0.585576
	rs62241835	G	T	-0.203385	0.0417931	23.6827	1.63e-06	-0.00187541	0.00273703	0.493218
	rs6508769	T	C	0.153519	0.0344519	19.8564	8.23e-06	-0.00294617	0.00224694	0.189794
	rs73068003	G	T	-0.15814	0.0351803	20.2063	8.45e-06	0.000738476	0.00242456	0.760685
	rs73457410	A	G	0.21534	0.0436695	24.316	1.41e-06	-0.00217218	0.00300517	0.469796
	rs75208022	C	T	-0.227245	0.048763	21.7173	5.92e-06	0.00924099	0.00312471	0.0031027
	rs894996	C	A	0.216999	0.0449076	23.3495	1.88e-06	-0.00447827	0.00303537	0.140116
genus.LachnospiraceaeUCG004.id.11324	rs11128180	A	G	0.0648288	0.0140126	21.4041	4.52e-06	-0.00172546	0.00189928	0.363624
	rs12072562	T	C	0.133104	0.0303566	19.2254	7.07e-06	0.000457668	0.00343655	0.894054
	rs12202257	G	A	-0.0550876	0.0124186	19.6773	7.03e-06	0.000385698	0.00167486	0.817869
	rs12673420	G	A	0.0554351	0.0118375	21.9305	2.98e-06	-0.000315234	0.00163303	0.846931
	rs12747809	G	A	-0.062197	0.0125685	24.4892	8.65e-07	-0.000938123	0.00173134	0.587922
	rs12894272	A	G	0.0579792	0.0125229	21.4356	4.34e-06	-0.00513029	0.00171469	0.00277204
	rs233486	A	G	-0.0799088	0.017766	20.2307	6.28e-06	0.00347988	0.00235631	0.139721
	rs2444793	C	T	-0.0542433	0.0118188	21.0644	4.77e-06	0.0044943	0.00162002	0.0055335
	rs2726805	A	G	0.0548397	0.0120844	20.5938	6.3e-06	-0.00158348	0.00165202	0.337806
	rs2882478	G	A	-0.0577091	0.0118338	23.7814	1.21e-06	0.00263735	0.0016316	0.106005
	rs35182105	A	G	-0.109724	0.024221	20.5221	4.87e-06	-0.00208652	0.0031632	0.509497
	rs62256516	G	A	0.0592366	0.0132222	20.0711	9.85e-06	-0.000463544	0.00185064	0.802218
	rs6656451	C	T	-0.05436	0.011947	20.7034	5.57e-06	0.00319989	0.00161755	0.0479027
	rs7629954	A	G	0.108441	0.023825	20.7167	5.77e-06	-0.0043629	0.00313486	0.164003
order.Bifidobacteriales.id.432	rs10831953	G	A	0.0537537	0.0123746	18.8693	9.95e-06	0.000395354	0.00168505	0.814501
	rs11655079	T	C	-0.0586146	0.0129952	20.3446	5.92e-06	-0.00066288	0.00179128	0.71134
	rs12446429	T	C	0.0810099	0.019073	18.04	8.53e-06	0.000946469	0.00266885	0.722863
	rs13020688	G	A	0.0584045	0.0122081	22.8872	1.57e-06	-0.00246712	0.00166711	0.138908
	rs182549	C	T	0.11707	0.0126703	85.3717	5.94e-20	-0.00547478	0.00190946	0.00414162
	rs1961273	C	T	0.0688125	0.0131699	27.3004	1.7e-07	-0.00276014	0.00192776	0.152205
	rs4957061	T	C	0.0569873	0.0116907	23.7614	1.15e-06	-0.00334221	0.00162982	0.0403005
	rs540489	T	G	-0.0632518	0.013817	20.9567	5.37e-06	0.00092733	0.00191153	0.627589
	rs62181700	G	A	-0.0604229	0.0130606	21.403	4.12e-06	-0.0028097	0.00180439	0.119438
	rs6723108	T	G	0.0727293	0.0121264	35.9715	7.7e-10	-0.000277417	0.00161273	0.863424
	rs6759321	T	G	0.101493	0.0126993	63.8723	4e-15	-0.00536431	0.00190839	0.00494049
	rs6899771	A	G	-0.0914312	0.0202604	20.3655	7.28e-06	0.0023236	0.00287616	0.419157
	rs7174549	C	T	0.0551726	0.0124655	19.5898	6.87e-06	-0.00228193	0.00171598	0.183582
	rs73797465	T	G	-0.0942612	0.0208421	20.4542	4.85e-06	-0.00323112	0.00330517	0.328275
	rs7570971	A	C	0.112508	0.0125178	80.7808	2.53e-19	-0.00479404	0.00182827	0.00873736
family.Bifidobacteriaceae.id.433	rs10831953	G	A	0.0537537	0.0123746	18.8693	9.95e-06	0.000395354	0.00168505	0.814501
	rs11655079	T	C	-0.0586146	0.0129952	20.3446	5.92e-06	-0.00066288	0.00179128	0.71134
	rs12446429	T	C	0.0810099	0.019073	18.04	8.53e-06	0.000946469	0.00266885	0.722863
	rs13020688	G	A	0.0584045	0.0122081	22.8872	1.57e-06	-0.00246712	0.00166711	0.138908
	rs182549	C	T	0.11707	0.0126703	85.3717	5.94e-20	-0.00547478	0.00190946	0.00414162
	rs1961273	C	T	0.0688125	0.0131699	27.3004	1.7e-07	-0.00276014	0.00192776	0.152205
	rs4957061	T	C	0.0569873	0.0116907	23.7614	1.15e-06	-0.00334221	0.00162982	0.0403005
	rs540489	T	G	-0.0632518	0.013817	20.9567	5.37e-06	0.00092733	0.00191153	0.627589
	rs62181700	G	A	-0.0604229	0.0130606	21.403	4.12e-06	-0.0028097	0.00180439	0.119438
	rs6723108	T	G	0.0727293	0.0121264	35.9715	7.7e-10	-0.000277417	0.00161273	0.863424
	rs6759321	T	G	0.101493	0.0126993	63.8723	4e-15	-0.00536431	0.00190839	0.00494049
	rs6899771	A	G	-0.0914312	0.0202604	20.3655	7.28e-06	0.0023236	0.00287616	0.419157
	rs7174549	C	T	0.0551726	0.0124655	19.5898	6.87e-06	-0.00228193	0.00171598	0.183582
	rs73797465	T	G	-0.0942612	0.0208421	20.4542	4.85e-06	-0.00323112	0.00330517	0.328275
	rs7570971	A	C	0.112508	0.0125178	80.7808	2.53e-19	-0.00479404	0.00182827	0.00873736
genus.Coprobacter.id.949	rs11532348	C	T	-0.103931	0.0226826	20.9942	5.71e-06	-0.0021045	0.00199059	0.29041
	rs12684609	T	C	0.100827	0.0220366	20.9345	6.1e-06	0.00427161	0.00206283	0.0383831
	rs12996055	A	C	0.0921817	0.0209405	19.3783	8.08e-06	0.000499242	0.00188569	0.791199
	rs143662916	C	T	0.253264	0.0540141	21.9853	3.07e-06	0.00269037	0.003434	0.433364
	rs189356	G	A	0.0781125	0.0171916	20.6446	6.26e-06	0.00427813	0.00161702	0.00815286
	rs213863	C	T	-0.0887412	0.0188377	22.1918	2.35e-06	-0.000741042	0.00179659	0.679994
	rs28402691	T	C	0.110695	0.0251199	19.4188	9.56e-06	0.00333896	0.0023302	0.151885
	rs305411	A	G	0.129218	0.0264518	23.8638	1.01e-06	0.00441838	0.00256722	0.0852393
	rs3828477	G	T	-0.091218	0.019569	21.7281	2.89e-06	-0.000307897	0.00188538	0.870277
	rs72821405	T	C	-0.147365	0.0319978	21.2105	4.76e-06	0.00468133	0.00291316	0.108065
	rs74919520	G	A	0.125703	0.0276296	20.6987	5.76e-06	0.00406115	0.00254337	0.11032
family.FamilyXIII.id.1957	rs10404377	C	A	-0.0503183	0.011165	20.3111	6.99e-06	-0.00108898	0.00169964	0.521712
	rs118170811	A	G	0.151619	0.0317112	22.8603	1.8e-06	-0.0056695	0.00351544	0.106801
	rs12904405	A	G	-0.0851896	0.0192688	19.5462	7.67e-06	0.000391341	0.00278948	0.88843
	rs1887048	G	A	0.0579979	0.0129602	20.0263	9.65e-06	-0.00416141	0.00189911	0.0284354
	rs3098182	G	T	0.0508511	0.011014	21.3161	4.04e-06	-0.00532735	0.00164048	0.00116458
	rs34583378	T	G	-0.0675852	0.0148243	20.7851	5e-06	-7.85683e-06	0.00216825	0.997109
	rs482905	G	T	0.0596528	0.012717	22.0035	3.72e-06	-0.00245993	0.00186466	0.187089
	rs6501525	A	G	0.0561559	0.0115587	23.6032	1.24e-06	-0.00155643	0.00168572	0.35585
	rs66753613	G	A	0.0651136	0.0144251	20.3753	8.08e-06	0.00271599	0.00202467	0.179775
	rs6797051	C	T	-0.0805984	0.0171364	22.1214	4.89e-06	0.00403503	0.00244338	0.0986552
	rs7514702	T	C	-0.0663236	0.0141626	21.9307	3.92e-06	0.000345661	0.00212239	0.870626
class.Actinobacteria.id.419	rs11655079	T	C	-0.0560674	0.0124286	20.3507	5.93e-06	-0.00066288	0.00179128	0.71134
	rs11745923	G	T	0.0563759	0.0115529	23.8124	1.58e-06	-0.00166148	0.00164115	0.311355
	rs12049045	A	G	0.0510452	0.0114325	19.9356	8.63e-06	0.000339436	0.00167207	0.839132
	rs134366	G	A	0.111877	0.023501	22.6624	1.5e-06	-0.00215994	0.00358003	0.54629
	rs1515761	T	C	0.0762317	0.0169884	20.1357	4.96e-06	0.00158193	0.00231695	0.494757
	rs182549	C	T	0.111489	0.012066	85.3772	3.79e-20	-0.00547478	0.00190946	0.00414162
	rs1961273	C	T	0.0602969	0.0126047	22.8837	1.75e-06	-0.00276014	0.00192776	0.152205
	rs4945008	A	G	0.0540741	0.0121393	19.8421	5.39e-06	-0.00101125	0.00195931	0.605766
	rs6660520	A	G	0.0711483	0.0134495	27.9843	1.11e-07	0.00183458	0.00204158	0.368862
	rs6723108	T	G	0.066609	0.0115694	33.1472	2.42e-09	-0.000277417	0.00161273	0.863424
	rs6730157	G	A	0.107534	0.0119089	81.5364	2.43e-19	-0.00485351	0.00184753	0.00861371
	rs6759321	T	G	0.0987904	0.0120966	66.6967	7.16e-16	-0.00536431	0.00190839	0.00494049
	rs72767435	T	C	-0.126352	0.0273626	21.3231	2.57e-06	0.00396861	0.0037884	0.294838
	rs80083040	T	G	0.155784	0.0348017	20.0376	8.62e-06	0.000307701	0.0035542	0.93101
	rs8047955	A	G	0.0575816	0.0116762	24.3199	8.34e-07	-0.00149759	0.00168579	0.374349
	rs857444	C	T	0.0509553	0.011539	19.5002	8.92e-06	0.00258391	0.00169207	0.126743
	rs961091	G	A	0.0501255	0.011255	19.8348	8.68e-06	-0.00139053	0.0016473	0.3986

## Sheet: Supplementary Table 3
BMR-Osteoarthritis
SNP	chr	effect_allele.exposure	other_allele.exposure	eaf.exposure	beta.exposure	se.exposure	pval.exposure	samplesize.exposure	R2	Fvalue
rs10283100	8	G	A	0.944233	0.0246854	0.0035161	2.21208e-12	331307	6.41751e-05	21.2629
rs1043413	19	G	C	0.388111	0.00970603	0.00164971	4.02096e-09	331307	4.47447e-05	14.8248
rs1061657	12	C	T	0.257622	0.0112552	0.00183917	9.3862e-10	331307	4.84557e-05	16.0544
rs10746837	9	A	G	0.581348	-0.0103948	0.00164081	2.37372e-10	331307	5.25959e-05	17.4262
rs10748128	12	T	G	0.344848	0.0114244	0.0016941	1.54739e-11	331307	5.89748e-05	19.5398
rs10767735	11	C	G	0.394757	-0.00956712	0.00165052	6.78016e-09	331307	4.37373e-05	14.491
rs10775348	16	G	A	0.701913	0.0134597	0.00176482	2.4149e-14	331307	7.58101e-05	25.1182
rs10861678	12	A	G	0.264925	-0.011177	0.00182588	9.28304e-10	331307	4.86559e-05	16.1207
rs10931008	2	C	T	0.344632	-0.0124957	0.00169707	1.80094e-13	331307	7.05329e-05	23.3696
rs10995366	10	A	G	0.251454	-0.011182	0.00186547	2.04748e-09	331307	4.70702e-05	15.5953
rs11023996	11	G	A	0.145992	0.0154896	0.00228156	1.13084e-11	331307	5.98276e-05	19.8224
rs11042321	11	A	G	0.406442	0.0107064	0.00164538	7.68069e-11	331307	5.53068e-05	18.3244
rs11071182	15	G	A	0.871141	0.0140213	0.00241275	6.20297e-09	331307	4.41377e-05	14.6237
rs111369636	15	A	G	0.248831	0.0123358	0.00187225	4.4412e-11	331307	5.68862e-05	18.8477
rs111821073	9	T	C	0.157192	0.0169583	0.00223159	2.98745e-14	331307	7.61998e-05	25.2473
rs111964059	7	A	T	0.0843656	0.0161393	0.00289904	2.59179e-08	331307	4.02427e-05	13.3331
rs112957890	14	G	A	0.265827	0.0125627	0.00183861	8.34642e-12	331307	6.16018e-05	20.4102
rs11545482	2	T	C	0.0208438	-0.0347184	0.00562631	6.80534e-10	331307	4.92015e-05	16.3015
rs11580196	1	G	A	0.172573	-0.012164	0.00213788	1.27342e-08	331307	4.22557e-05	14.0001
rs11594322	10	C	A	0.13386	-0.0158823	0.00237376	2.2228e-11	331307	5.84919e-05	19.3798
rs116165844	20	T	G	0.137524	-0.014245	0.00233779	1.10708e-09	331307	4.81372e-05	15.9488
rs11667280	19	G	C	0.20456	-0.0115589	0.00200232	7.80567e-09	331307	4.34802e-05	14.4058
rs11678716	2	C	G	0.0683128	-0.0205798	0.00319175	1.13624e-10	331307	5.39119e-05	17.8622
rs117543413	10	T	C	0.0178841	-0.0408262	0.00615648	3.32966e-11	331307	5.85515e-05	19.3995
rs11784242	8	G	A	0.249138	-0.0137564	0.00186828	1.80011e-13	331307	7.0801e-05	23.4584
rs12216497	6	T	C	0.562131	-0.0103903	0.00162678	1.69348e-10	331307	5.31457e-05	17.6084
rs1228024	11	A	C	0.661139	-0.0105829	0.00170121	4.95222e-10	331307	5.01827e-05	16.6266
rs12448561	16	C	G	0.418662	0.0102171	0.00163641	4.28164e-10	331307	5.08133e-05	16.8356
rs12657771	5	A	G	0.43579	-0.0136278	0.00163085	6.49681e-17	331307	9.13271e-05	30.2599
rs12889702	14	C	A	0.31051	0.0102132	0.0017438	4.72107e-09	331307	4.4664e-05	14.7981
rs13130148	4	T	C	0.140924	-0.0138328	0.0023133	2.23805e-09	331307	4.63305e-05	15.3502
rs13244614	7	A	C	0.284836	0.0126836	0.00178286	1.12772e-12	331307	6.55414e-05	21.7156
rs13430869	2	T	G	0.747688	0.0152215	0.00185713	2.48886e-16	331307	8.74185e-05	28.9647
rs139590892	2	A	G	0.157431	-0.0123886	0.00221349	2.18439e-08	331307	4.07165e-05	13.4901
rs1407031	20	T	C	0.399808	-0.00935274	0.00164852	1.40078e-08	331307	4.19807e-05	13.909
rs141403611	9	G	C	0.103375	-0.0152064	0.00273649	2.74853e-08	331307	4.28656e-05	14.2022
rs1431663	8	C	A	0.574114	-0.0104565	0.00163495	1.60096e-10	331307	5.3468e-05	17.7152
rs143218848	13	G	C	0.166025	0.0119642	0.00216617	3.33158e-08	331307	3.96391e-05	13.1332
rs143986132	7	G	A	0.0192216	-0.0339321	0.0061926	4.26953e-08	331307	4.34122e-05	14.3833
rs1467553	9	C	A	0.912191	-0.0157412	0.00284522	3.15937e-08	331307	3.96945e-05	13.1515
rs147110934	19	T	G	0.024103	-0.0306764	0.00524849	5.07621e-09	331307	4.42704e-05	14.6677
rs1472852	4	A	C	0.15636	-0.0302556	0.00221545	1.89234e-42	331307	0.000241504	80.0308
rs1476387	6	T	G	0.407498	-0.0143017	0.0016366	2.37028e-18	331307	9.8769e-05	32.7259
rs1478575	2	A	T	0.685425	0.0197161	0.00173561	6.71893e-30	331307	0.000167632	55.5465
rs149229890	1	T	G	0.0112011	0.0442985	0.00793726	2.3921e-08	331307	4.34687e-05	14.402
rs153560	5	A	G	0.605622	0.011457	0.00166034	5.19517e-12	331307	6.27027e-05	20.775
rs1542224	2	C	T	0.721392	0.0143776	0.00180139	1.45144e-15	331307	8.30936e-05	27.5316
rs1573891	15	C	G	0.156436	-0.0220354	0.00223033	5.12743e-23	331307	0.000128152	42.463
rs1591806	6	G	A	0.467304	0.0151308	0.00162781	1.47843e-20	331307	0.000113981	37.7668
rs161799	1	G	A	0.342409	-0.00986915	0.001709	7.71045e-09	331307	4.38622e-05	14.5324
rs16868443	7	C	G	0.361039	0.0124535	0.00167562	1.07078e-13	331307	7.15552e-05	23.7083
rs16869017	5	T	C	0.0856067	0.0180055	0.00290687	5.86867e-10	331307	5.07553e-05	16.8163
rs16942324	15	A	C	0.0262308	-0.039392	0.00503419	5.09565e-15	331307	7.92709e-05	26.2649
rs16966952	16	A	G	0.295108	-0.0114197	0.00176377	9.517e-11	331307	5.42554e-05	17.9761
rs17157112	7	G	T	0.470735	-0.00938867	0.00162058	6.90303e-09	331307	4.39226e-05	14.5524
rs17197114	14	C	T	0.177444	0.0134483	0.00212498	2.47554e-10	331307	5.27949e-05	17.4921
rs17363646	1	G	A	0.134615	0.0153834	0.00235807	6.8691e-11	331307	5.51363e-05	18.2679
rs17551974	2	A	C	0.185487	-0.0129106	0.00207001	4.46663e-10	331307	5.03656e-05	16.6872
rs17741497	2	A	G	0.341351	-0.0104389	0.00172125	1.32294e-09	331307	4.89998e-05	16.2347
rs183041	5	A	G	0.725994	0.0137433	0.00180798	2.93562e-14	331307	7.51459e-05	24.8981
rs1837367	2	A	G	0.485953	0.00966772	0.0016195	2.38122e-09	331307	4.66955e-05	15.4712
rs186281175	4	C	T	0.0343239	0.0271358	0.00443381	9.35621e-10	331307	4.88139e-05	16.1731
rs1878528	4	G	A	0.312281	0.0133052	0.0017409	2.13206e-14	331307	7.60378e-05	25.1936
rs1881975	3	G	A	0.244743	-0.012779	0.00188341	1.16279e-11	331307	6.03711e-05	20.0024
rs1887855	13	C	T	0.734928	-0.0100781	0.00182345	3.26107e-08	331307	3.95727e-05	13.1112
rs1910252	8	T	C	0.164083	0.0158548	0.00217566	3.16884e-13	331307	6.8957e-05	22.8474
rs1927635	9	C	T	0.354449	0.0105555	0.00170183	5.56583e-10	331307	5.09885e-05	16.8936
rs2005172	17	C	A	0.642216	0.0220216	0.00169728	1.7406e-38	331307	0.000222859	73.8507
rs2102278	4	G	A	0.322075	0.0120022	0.00172685	3.65006e-12	331307	6.29058e-05	20.8423
rs2110899	4	A	G	0.266667	-0.0103062	0.00182262	1.56336e-08	331307	4.1543e-05	13.764
rs2118663	5	C	T	0.191887	-0.0120679	0.00204741	3.76843e-09	331307	4.51659e-05	14.9644
rs2134963	8	A	C	0.305401	-0.0100668	0.00174855	8.55697e-09	331307	4.2995e-05	14.2451
rs2140046	2	C	T	0.363523	-0.0126923	0.00167366	3.37054e-14	331307	7.45462e-05	24.6994
rs2230033	21	A	G	0.565337	-0.0130832	0.00162323	7.65597e-16	331307	8.41236e-05	27.8729
rs2230793	9	G	T	0.189829	0.0120286	0.00205098	4.49997e-09	331307	4.4504e-05	14.7451
rs2252720	20	T	C	0.674133	-0.0133913	0.00173016	9.97241e-15	331307	7.87882e-05	26.105
rs2270894	3	G	C	0.205074	-0.0163819	0.00207068	2.55388e-15	331307	8.74975e-05	28.9909
rs2274116	9	T	C	0.343865	-0.00948998	0.0017044	2.58e-08	331307	4.06389e-05	13.4644
rs2277138	8	C	T	0.395286	-0.0185772	0.00164532	1.47231e-29	331307	0.000164988	54.6703
rs2280940	8	T	C	0.690529	0.0123091	0.00176173	2.81449e-12	331307	6.47567e-05	21.4556
rs2281175	1	C	T	0.405655	0.011357	0.00172572	4.67843e-11	331307	6.21946e-05	20.6067
rs2289976	2	A	G	0.307531	0.011763	0.0017461	1.62256e-11	331307	5.89326e-05	19.5258
rs2296316	14	C	T	0.464337	-0.0104816	0.00162688	1.17484e-10	331307	5.46525e-05	18.1076
rs2303262	16	T	C	0.771531	-0.0108659	0.0019161	1.42197e-08	331307	4.16238e-05	13.7908
rs2306527	17	T	C	0.524551	-0.0112304	0.00161181	3.23073e-12	331307	6.29089e-05	20.8433
rs2395792	6	G	T	0.955574	-0.0339451	0.00400892	2.52e-17	331307	9.78331e-05	32.4158
rs2455561	15	G	T	0.530301	-0.0113974	0.00161336	1.61659e-12	331307	6.47118e-05	21.4407
rs247008	5	G	A	0.66975	0.0154853	0.0017224	2.47343e-19	331307	0.000106078	35.1479
rs2476998	10	T	C	0.283936	0.0100754	0.00178631	1.6986e-08	331307	4.12788e-05	13.6764
rs2503756	6	T	C	0.605146	0.0101699	0.0016483	6.83975e-10	331307	4.94265e-05	16.3761
rs252758	5	A	T	0.245554	-0.0179306	0.00186694	7.72325e-22	331307	0.000119123	39.4707
rs254963	5	G	A	0.446248	-0.00944536	0.00163158	7.08337e-09	331307	4.40919e-05	14.6085
rs25849	16	G	C	0.287233	0.0173105	0.00178536	3.16228e-22	331307	0.000122696	40.6549
rs2647268	4	G	A	0.388005	-0.0165961	0.0016512	9.17487e-24	331307	0.000130806	43.3423
rs2650965	20	G	A	0.328146	-0.0102662	0.00171947	2.36685e-09	331307	4.6472e-05	15.3971
rs2721938	8	T	C	0.600254	-0.014163	0.00164683	7.9965e-18	331307	9.62631e-05	31.8955
rs274677	5	C	T	0.671424	-0.00984801	0.00171169	8.75488e-09	331307	4.27917e-05	14.1777
rs284315	1	G	A	0.496726	-0.0104043	0.00160997	1.03179e-10	331307	5.41224e-05	17.932
rs2866719	7	T	C	0.370353	0.00944092	0.00167415	1.70942e-08	331307	4.15692e-05	13.7727
rs2876826	7	G	A	0.224215	0.0139006	0.00193092	6.08135e-13	331307	6.72207e-05	22.2721
rs2885697	1	T	G	0.664376	-0.0194839	0.00170504	3.09671e-30	331307	0.000169297	56.0984
rs2897968	12	A	G	0.605482	0.0148644	0.00165034	2.13059e-19	331307	0.000105558	34.9757
rs2900208	12	A	C	0.355387	0.0131071	0.00168515	7.38924e-15	331307	7.87125e-05	26.0799
rs2979655	8	G	T	0.158642	0.0134344	0.00220577	1.12632e-09	331307	4.81799e-05	15.963
rs299370	5	C	T	0.306693	-0.0096134	0.0017501	3.95294e-08	331307	3.93019e-05	13.0214
rs310302	8	A	G	0.417483	-0.00907211	0.00163611	2.94307e-08	331307	4.00308e-05	13.2629
rs3118915	13	T	C	0.216062	-0.0306027	0.00195583	3.65006e-55	331307	0.000317256	105.142
rs3212260	14	T	A	0.259366	0.0135133	0.00183899	2.01326e-13	331307	7.01568e-05	23.2449
rs33967909	5	A	G	0.214373	0.0152722	0.0019636	7.40628e-15	331307	7.85633e-05	26.0305
rs34028346	4	A	G	0.142732	0.0127789	0.00231803	3.53313e-08	331307	3.99627e-05	13.2404
rs34693680	3	T	C	0.133485	0.0134161	0.00236552	1.41638e-08	331307	4.16381e-05	13.7955
rs34776209	7	T	C	0.248293	-0.0176599	0.00186665	3.0761e-21	331307	0.000116418	38.5743
rs34879158	20	C	A	0.262019	-0.0212774	0.00183415	4.14381e-31	331307	0.000175083	58.0162
rs35506085	11	A	G	0.181583	-0.0190475	0.00210424	1.41189e-19	331307	0.000107834	35.7298
rs35710322	18	C	T	0.439306	0.0119275	0.00162201	1.93508e-13	331307	7.00845e-05	23.221
rs35756741	12	T	C	0.0920658	-0.0174479	0.00279808	4.5035e-10	331307	5.08943e-05	16.8624
rs35804313	1	T	C	0.215348	-0.0120471	0.00197271	1.01707e-09	331307	4.90471e-05	16.2503
rs35874463	15	G	A	0.057733	0.02356	0.00344571	8.07421e-12	331307	6.03919e-05	20.0093
rs36000545	17	G	A	0.392864	-0.0148629	0.00166847	5.21435e-19	331307	0.000105382	34.9172
rs3730071	12	A	C	0.030313	-0.0259539	0.00469504	3.24265e-08	331307	3.96001e-05	13.1202
rs3738449	1	A	G	0.331325	-0.0121452	0.00170915	1.19702e-12	331307	6.53595e-05	21.6553
rs374335	12	G	A	0.318733	-0.0118323	0.00173409	8.90841e-12	331307	6.08013e-05	20.145
rs3765351	1	T	C	0.541088	-0.0110224	0.00161495	8.79427e-12	331307	6.03364e-05	19.991
rs3818416	13	C	A	0.766073	0.0154169	0.00190836	6.57355e-16	331307	8.51873e-05	28.2254
rs3853252	6	A	G	0.455566	0.016439	0.00162317	4.19662e-24	331307	0.000134053	44.4185
rs4073717	5	T	G	0.201027	-0.0184739	0.00201031	3.96552e-20	331307	0.000109631	36.3253
rs41271299	6	T	C	0.0517069	0.0446053	0.00363803	1.4952e-34	331307	0.000195117	64.6557
rs41311445	22	C	A	0.0968701	-0.0245082	0.00272378	2.31366e-19	331307	0.000105098	34.823
rs42044	7	G	T	0.270004	0.028483	0.00181449	1.6474e-55	331307	0.00031981	105.989
rs4240326	4	G	A	0.549683	-0.0223827	0.0016166	1.39155e-43	331307	0.000248019	82.1904
rs4282339	5	A	G	0.206513	-0.0166197	0.00198518	5.69246e-17	331307	9.0524e-05	29.9938
rs4290163	10	T	G	0.390326	0.0124201	0.00165177	5.52077e-14	331307	7.34185e-05	24.3257
rs4627713	3	C	T	0.0278767	0.0319671	0.00490337	7.06806e-11	331307	5.53859e-05	18.3506
rs4680	22	A	G	0.516901	0.00880723	0.0016106	4.54758e-08	331307	3.87393e-05	12.835
rs4751889	10	C	T	0.413493	-0.0115706	0.00163487	1.47163e-12	331307	6.49356e-05	21.5149
rs4800670	18	C	G	0.387415	-0.00908496	0.00165754	4.23282e-08	331307	3.91759e-05	12.9797
rs4807473	19	G	A	0.642796	-0.0106582	0.00168133	2.31318e-10	331307	5.2166e-05	17.2837
rs4865956	5	A	T	0.696758	-0.0102352	0.00175677	5.67754e-09	331307	4.42684e-05	14.667
rs4870941	8	C	G	0.238653	-0.0172323	0.00191173	1.99756e-19	331307	0.000107911	35.7553
rs4980067	10	A	C	0.50449	-0.0114886	0.00161136	1.00763e-12	331307	6.59886e-05	21.8638
rs508347	7	C	T	0.700757	-0.0135161	0.00175848	1.51915e-14	331307	7.66168e-05	25.3855
rs509035	3	A	G	0.318927	0.0167778	0.00172725	2.65766e-22	331307	0.000122288	40.5197
rs55681913	5	C	T	0.108611	0.0272973	0.00262917	3.00538e-25	331307	0.000144281	47.8081
rs55758152	5	A	G	0.329057	0.0120893	0.00173622	3.33657e-12	331307	6.45341e-05	21.3818
rs55831773	17	T	C	0.197723	-0.0164841	0.00205927	1.20005e-15	331307	8.62069e-05	28.5632
rs55962229	14	A	G	0.756304	-0.0111171	0.00187662	3.14492e-09	331307	4.55573e-05	15.094
rs5752989	22	A	G	0.573061	-0.0106455	0.00162681	6.0062e-11	331307	5.54535e-05	18.373
rs577282	2	G	A	0.123237	0.0147299	0.00245683	2.03105e-09	331307	4.68871e-05	15.5346
rs58857770	19	G	C	0.407839	-0.0116733	0.00164734	1.38166e-12	331307	6.58182e-05	21.8073
rs599004	6	T	C	0.278941	-0.0145264	0.00179287	5.40879e-16	331307	8.48846e-05	28.1251
rs59985551	2	T	C	0.224341	-0.0188132	0.00192932	1.83612e-22	331307	0.000123178	40.8147
rs60077625	1	A	G	0.316017	0.0144023	0.00173217	9.23847e-17	331307	8.96705e-05	29.7109
rs6026578	20	G	C	0.624947	-0.00961027	0.00167091	8.85299e-09	331307	4.32949e-05	14.3444
rs6032233	20	C	T	0.808265	0.0128801	0.00204748	3.16468e-10	331307	5.1419e-05	17.0362
rs607472	11	G	C	0.415419	0.0118276	0.00163709	5.03037e-13	331307	6.79445e-05	22.5119
rs6081869	20	G	T	0.386833	-0.00963292	0.00167459	8.80542e-09	331307	4.40198e-05	14.5846
rs61729527	8	T	C	0.0511612	-0.0249414	0.00365932	9.38642e-12	331307	6.03955e-05	20.0106
rs61862463	10	G	A	0.0235351	0.0302356	0.00541055	2.29514e-08	331307	4.20184e-05	13.9215
rs61941043	12	T	A	0.00994517	0.0498742	0.0083301	2.13673e-09	331307	4.89839e-05	16.2294
rs61947194	13	A	G	0.233456	0.0123187	0.00190136	9.25337e-11	331307	5.43128e-05	17.9951
rs62070645	17	A	C	0.268896	-0.0238728	0.00181442	1.58161e-39	331307	0.000224079	74.255
rs62515437	8	T	G	0.225806	0.0194863	0.00192442	4.2776e-24	331307	0.000132762	43.9906
rs62621197	19	T	C	0.035921	-0.0396803	0.00445744	5.50935e-19	331307	0.000109054	36.134
rs62621812	7	A	G	0.0211196	0.0474044	0.00583224	4.38026e-16	331307	9.29143e-05	30.7858
rs6563808	13	C	T	0.735698	-0.0106668	0.0018305	5.63962e-09	331307	4.42485e-05	14.6604
rs6570509	6	T	G	0.284652	-0.0184849	0.00178581	4.1783e-25	331307	0.000139154	46.1088
rs662115	10	T	C	0.447642	0.00892288	0.00162373	3.90355e-08	331307	3.93724e-05	13.0448
rs6680302	1	A	G	0.570957	0.0104801	0.0016253	1.13415e-10	331307	5.38103e-05	17.8286
rs66960328	3	G	T	0.163884	-0.013075	0.00218647	2.2345e-09	331307	4.68507e-05	15.5226
rs67551338	12	T	C	0.0615245	0.0230192	0.00338638	1.06561e-11	331307	6.11901e-05	20.2738
rs6762578	3	A	G	0.778186	0.0165183	0.00194605	2.10814e-17	331307	9.41961e-05	31.2106
rs6762851	3	C	T	0.35575	-0.0134508	0.00168238	1.29867e-15	331307	8.29327e-05	27.4783
rs6821305	4	C	A	0.397184	0.0129503	0.00164596	3.6166e-15	331307	8.03094e-05	26.609
rs6873192	5	G	A	0.517377	-0.0125741	0.0016137	6.60846e-15	331307	7.89585e-05	26.1614
rs6874142	5	G	T	0.111485	0.0203631	0.00267173	2.51015e-14	331307	8.21484e-05	27.2184
rs6902789	6	A	G	0.369522	0.0103965	0.00167564	5.49376e-10	331307	5.03633e-05	16.6865
rs7033487	9	C	T	0.199356	-0.0240074	0.00201569	1.06218e-32	331307	0.000183988	60.9673
rs7077783	10	T	C	0.143869	-0.0152423	0.00229836	3.32047e-11	331307	5.72319e-05	18.9623
rs7129320	11	A	G	0.168166	-0.0229454	0.00215279	1.60842e-26	331307	0.000147298	48.8077
rs7134283	12	A	G	0.283838	-0.0131334	0.00179133	2.27877e-13	331307	7.01239e-05	23.234
rs71393968	16	A	G	0.0455058	0.025954	0.00386461	1.87327e-11	331307	5.85165e-05	19.388
rs71564907	7	C	A	0.227736	0.0108566	0.00192375	1.66817e-08	331307	4.14586e-05	13.736
rs7216472	17	G	A	0.386117	-0.0122513	0.00166812	2.07157e-13	331307	7.11539e-05	23.5753
rs7229351	18	A	G	0.36907	-0.0103298	0.00166715	5.79602e-10	331307	4.9694e-05	16.4647
rs723149	7	G	A	0.563721	-0.012542	0.00162367	1.12616e-14	331307	7.73735e-05	25.6362
rs7235010	18	A	G	0.784089	0.0271719	0.00195368	5.82505e-44	331307	0.000249983	82.8413
rs724016	3	G	A	0.447212	0.0305718	0.00161839	1.51147e-79	331307	0.000462109	153.17
rs72656010	8	C	T	0.130834	-0.0346225	0.00239325	2.03329e-47	331307	0.000272628	90.3476
rs72771080	16	T	C	0.212684	0.0135484	0.00196908	5.97173e-12	331307	6.14738e-05	20.3678
rs72801843	16	A	T	0.301858	0.0158123	0.00175305	1.89234e-19	331307	0.000105382	34.9173
rs72885917	2	C	A	0.251042	-0.0219644	0.00185539	2.51536e-32	331307	0.000181415	60.1145
rs730536	6	C	G	0.709836	-0.00992525	0.00178163	2.5363e-08	331307	4.05802e-05	13.445
rs7305516	12	G	A	0.495664	-0.0108172	0.00162102	2.509e-11	331307	5.85015e-05	19.383
rs73175572	3	G	A	0.112113	0.0281565	0.00258175	1.09119e-27	331307	0.000157834	52.2995
rs7340782	4	A	G	0.441346	-0.0090802	0.00162159	2.15045e-08	331307	4.06577e-05	13.4707
rs73601548	10	T	C	0.113989	0.0142702	0.00254184	1.97697e-08	331307	4.11332e-05	13.6282
rs73619441	20	G	T	0.140739	-0.0165967	0.00232012	8.48399e-13	331307	6.66213e-05	22.0734
rs73966422	2	G	C	0.122417	0.0140389	0.00245688	1.10375e-08	331307	4.23473e-05	14.0305
rs74494415	18	T	C	0.0401781	-0.0301223	0.00413266	3.13329e-13	331307	6.9982e-05	23.187
rs7460093	8	A	G	0.535506	0.0099039	0.0016285	1.1911e-09	331307	4.87963e-05	16.1672
rs7546249	1	A	T	0.725426	0.0137636	0.00180523	2.46037e-14	331307	7.54652e-05	25.0039
rs7573208	2	A	C	0.595552	0.0103916	0.00164402	2.60525e-10	331307	5.20208e-05	17.2357
rs75868970	1	C	T	0.0642618	-0.0237523	0.00327678	4.21794e-13	331307	6.78498e-05	22.4805
rs76513770	16	C	T	0.12908	-0.0179815	0.00240287	7.26273e-14	331307	7.26974e-05	24.0868
rs76895963	12	G	T	0.0192794	0.104299	0.00624641	1.45111e-62	331307	0.000411367	136.344
rs76993203	2	A	G	0.455368	-0.010623	0.00161882	5.30884e-11	331307	5.59745e-05	18.5457
rs7731023	5	G	A	0.576265	0.00900173	0.00162854	3.25095e-08	331307	3.9573e-05	13.1112
rs77336558	2	T	C	0.110794	-0.0173106	0.00257507	1.79102e-11	331307	5.90436e-05	19.5626
rs7740107	6	A	T	0.735506	-0.0286964	0.00182298	8.23569e-56	331307	0.000320396	106.183
rs7781964	7	A	G	0.18432	0.0124761	0.00207985	1.99292e-09	331307	4.68037e-05	15.507
rs77927866	12	A	G	0.313613	0.0107232	0.00174445	7.90351e-10	331307	4.95042e-05	16.4018
rs7815955	8	T	A	0.202469	-0.0168187	0.00200343	4.67843e-17	331307	9.13526e-05	30.2683
rs78378222	17	G	T	0.0125742	0.0872712	0.00733411	1.21116e-32	331307	0.000189128	62.671
rs7910087	10	C	T	0.552361	-0.0115858	0.00162903	1.14551e-12	331307	6.63793e-05	21.9933
rs7952436	11	T	C	0.0832031	-0.0335969	0.00291585	1.03419e-30	331307	0.000172203	57.0616
rs7977788	12	A	G	0.224849	0.0258738	0.00192802	4.74133e-41	331307	0.000233361	77.3316
rs8007058	14	A	G	0.22505	0.0106609	0.00192996	3.3181e-08	331307	3.96434e-05	13.1346
rs8007644	14	A	G	0.390596	0.00964999	0.00166427	6.70425e-09	331307	4.43319e-05	14.688
rs8082345	17	A	C	0.829019	-0.0165299	0.00213664	1.02565e-14	331307	7.74609e-05	25.6652
rs8091287	18	C	T	0.232456	-0.0105242	0.00190614	3.36891e-08	331307	3.95232e-05	13.0948
rs836519	7	T	C	0.195993	0.0130309	0.00202859	1.33239e-10	331307	5.35155e-05	17.7309
rs9274514	6	A	G	0.254799	0.0135497	0.00184877	2.32381e-13	331307	6.97205e-05	23.1004
rs931874	8	T	C	0.378392	0.00954993	0.00167588	1.20993e-08	331307	4.29031e-05	14.2146
rs9327336	5	C	T	0.345145	0.0105645	0.0016937	4.45041e-10	331307	5.04516e-05	16.7157
rs9341808	6	A	C	0.480173	-0.0124618	0.00161643	1.26707e-14	331307	7.75261e-05	25.6868
rs9362662	6	G	A	0.52442	-0.00989694	0.00161826	9.61789e-10	331307	4.88579e-05	16.1877
rs937482	9	G	A	0.468192	-0.0110409	0.00161133	7.2929e-12	331307	6.07041e-05	20.1128
rs9379084	6	A	G	0.117158	-0.0145406	0.0026001	2.24228e-08	331307	4.37371e-05	14.4909
rs946197	1	C	G	0.228629	0.0155155	0.00191976	6.39293e-16	331307	8.49095e-05	28.1333
rs951366	1	C	T	0.395725	0.0139859	0.00164531	1.8954e-17	331307	9.3549e-05	30.9961
rs9594693	13	A	G	0.162371	0.0120055	0.00218662	4.01218e-08	331307	3.92058e-05	12.9896
rs9858533	3	A	G	0.443103	0.00931373	0.00161785	8.5761e-09	331307	4.28111e-05	14.1842
rs9926458	16	A	G	0.377704	0.00999273	0.00166302	1.87129e-09	331307	4.69404e-05	15.5523
rs9951619	18	G	T	0.769425	0.0134075	0.00192366	3.1798e-12	331307	6.37829e-05	21.1329
rs9985795	4	C	T	0.481076	-0.00953061	0.00161602	3.69233e-09	331307	4.53512e-05	15.0258
BMR-Knee Osteoarthritis
SNP	chr	effect_allele.exposure	other_allele.exposure	eaf.exposure	beta.exposure	se.exposure	pval.exposure	samplesize.exposure	R2	Fvalue
rs10283100	8	G	A	0.944233	0.0246854	0.0035161	2.21208e-12	331307	6.41751e-05	21.2629
rs1043413	19	G	C	0.388111	0.00970603	0.00164971	4.02096e-09	331307	4.47447e-05	14.8248
rs1061657	12	C	T	0.257622	0.0112552	0.00183917	9.3862e-10	331307	4.84557e-05	16.0544
rs10746837	9	A	G	0.581348	-0.0103948	0.00164081	2.37372e-10	331307	5.25959e-05	17.4262
rs10748128	12	T	G	0.344848	0.0114244	0.0016941	1.54739e-11	331307	5.89748e-05	19.5398
rs10767735	11	C	G	0.394757	-0.00956712	0.00165052	6.78016e-09	331307	4.37373e-05	14.491
rs10775348	16	G	A	0.701913	0.0134597	0.00176482	2.4149e-14	331307	7.58101e-05	25.1182
rs10861678	12	A	G	0.264925	-0.011177	0.00182588	9.28304e-10	331307	4.86559e-05	16.1207
rs10931008	2	C	T	0.344632	-0.0124957	0.00169707	1.80094e-13	331307	7.05329e-05	23.3696
rs11023996	11	G	A	0.145992	0.0154896	0.00228156	1.13084e-11	331307	5.98276e-05	19.8224
rs11042321	11	A	G	0.406442	0.0107064	0.00164538	7.68069e-11	331307	5.53068e-05	18.3244
rs11071182	15	G	A	0.871141	0.0140213	0.00241275	6.20297e-09	331307	4.41377e-05	14.6237
rs111369636	15	A	G	0.248831	0.0123358	0.00187225	4.4412e-11	331307	5.68862e-05	18.8477
rs111821073	9	T	C	0.157192	0.0169583	0.00223159	2.98745e-14	331307	7.61998e-05	25.2473
rs111964059	7	A	T	0.0843656	0.0161393	0.00289904	2.59179e-08	331307	4.02427e-05	13.3331
rs112957890	14	G	A	0.265827	0.0125627	0.00183861	8.34642e-12	331307	6.16018e-05	20.4102
rs11545482	2	T	C	0.0208438	-0.0347184	0.00562631	6.80534e-10	331307	4.92015e-05	16.3015
rs11580196	1	G	A	0.172573	-0.012164	0.00213788	1.27342e-08	331307	4.22557e-05	14.0001
rs11594322	10	C	A	0.13386	-0.0158823	0.00237376	2.2228e-11	331307	5.84919e-05	19.3798
rs116165844	20	T	G	0.137524	-0.014245	0.00233779	1.10708e-09	331307	4.81372e-05	15.9488
rs11657325	17	A	G	0.254199	-0.0151578	0.00185495	3.05562e-16	331307	8.71162e-05	28.8646
rs11667280	19	G	C	0.20456	-0.0115589	0.00200232	7.80567e-09	331307	4.34802e-05	14.4058
rs117543413	10	T	C	0.0178841	-0.0408262	0.00615648	3.32966e-11	331307	5.85515e-05	19.3995
rs11784242	8	G	A	0.249138	-0.0137564	0.00186828	1.80011e-13	331307	7.0801e-05	23.4584
rs12216497	6	T	C	0.562131	-0.0103903	0.00162678	1.69348e-10	331307	5.31457e-05	17.6084
rs1228024	11	A	C	0.661139	-0.0105829	0.00170121	4.95222e-10	331307	5.01827e-05	16.6266
rs12448561	16	C	G	0.418662	0.0102171	0.00163641	4.28164e-10	331307	5.08133e-05	16.8356
rs12657771	5	A	G	0.43579	-0.0136278	0.00163085	6.49681e-17	331307	9.13271e-05	30.2599
rs12889702	14	C	A	0.31051	0.0102132	0.0017438	4.72107e-09	331307	4.4664e-05	14.7981
rs13130148	4	T	C	0.140924	-0.0138328	0.0023133	2.23805e-09	331307	4.63305e-05	15.3502
rs13244614	7	A	C	0.284836	0.0126836	0.00178286	1.12772e-12	331307	6.55414e-05	21.7156
rs13430869	2	T	G	0.747688	0.0152215	0.00185713	2.48886e-16	331307	8.74185e-05	28.9647
rs139590892	2	A	G	0.157431	-0.0123886	0.00221349	2.18439e-08	331307	4.07165e-05	13.4901
rs1407031	20	T	C	0.399808	-0.00935274	0.00164852	1.40078e-08	331307	4.19807e-05	13.909
rs141403611	9	G	C	0.103375	-0.0152064	0.00273649	2.74853e-08	331307	4.28656e-05	14.2022
rs1431663	8	C	A	0.574114	-0.0104565	0.00163495	1.60096e-10	331307	5.3468e-05	17.7152
rs143218848	13	G	C	0.166025	0.0119642	0.00216617	3.33158e-08	331307	3.96391e-05	13.1332
rs143986132	7	G	A	0.0192216	-0.0339321	0.0061926	4.26953e-08	331307	4.34122e-05	14.3833
rs1467553	9	C	A	0.912191	-0.0157412	0.00284522	3.15937e-08	331307	3.96945e-05	13.1515
rs147110934	19	T	G	0.024103	-0.0306764	0.00524849	5.07621e-09	331307	4.42704e-05	14.6677
rs1476387	6	T	G	0.407498	-0.0143017	0.0016366	2.37028e-18	331307	9.8769e-05	32.7259
rs1478575	2	A	T	0.685425	0.0197161	0.00173561	6.71893e-30	331307	0.000167632	55.5465
rs149229890	1	T	G	0.0112011	0.0442985	0.00793726	2.3921e-08	331307	4.34687e-05	14.402
rs153560	5	A	G	0.605622	0.011457	0.00166034	5.19517e-12	331307	6.27027e-05	20.775
rs1542224	2	C	T	0.721392	0.0143776	0.00180139	1.45144e-15	331307	8.30936e-05	27.5316
rs161799	1	G	A	0.342409	-0.00986915	0.001709	7.71045e-09	331307	4.38622e-05	14.5324
rs16868443	7	C	G	0.361039	0.0124535	0.00167562	1.07078e-13	331307	7.15552e-05	23.7083
rs16869017	5	T	C	0.0856067	0.0180055	0.00290687	5.86867e-10	331307	5.07553e-05	16.8163
rs16942324	15	A	C	0.0262308	-0.039392	0.00503419	5.09565e-15	331307	7.92709e-05	26.2649
rs16966952	16	A	G	0.295108	-0.0114197	0.00176377	9.517e-11	331307	5.42554e-05	17.9761
rs17157112	7	G	T	0.470735	-0.00938867	0.00162058	6.90303e-09	331307	4.39226e-05	14.5524
rs17197114	14	C	T	0.177444	0.0134483	0.00212498	2.47554e-10	331307	5.27949e-05	17.4921
rs17363646	1	G	A	0.134615	0.0153834	0.00235807	6.8691e-11	331307	5.51363e-05	18.2679
rs17551974	2	A	C	0.185487	-0.0129106	0.00207001	4.46663e-10	331307	5.03656e-05	16.6872
rs17741497	2	A	G	0.341351	-0.0104389	0.00172125	1.32294e-09	331307	4.89998e-05	16.2347
rs183041	5	A	G	0.725994	0.0137433	0.00180798	2.93562e-14	331307	7.51459e-05	24.8981
rs1837367	2	A	G	0.485953	0.00966772	0.0016195	2.38122e-09	331307	4.66955e-05	15.4712
rs186281175	4	C	T	0.0343239	0.0271358	0.00443381	9.35621e-10	331307	4.88139e-05	16.1731
rs1878528	4	G	A	0.312281	0.0133052	0.0017409	2.13206e-14	331307	7.60378e-05	25.1936
rs1881975	3	G	A	0.244743	-0.012779	0.00188341	1.16279e-11	331307	6.03711e-05	20.0024
rs1887855	13	C	T	0.734928	-0.0100781	0.00182345	3.26107e-08	331307	3.95727e-05	13.1112
rs1910252	8	T	C	0.164083	0.0158548	0.00217566	3.16884e-13	331307	6.8957e-05	22.8474
rs1927635	9	C	T	0.354449	0.0105555	0.00170183	5.56583e-10	331307	5.09885e-05	16.8936
rs2005172	17	C	A	0.642216	0.0220216	0.00169728	1.7406e-38	331307	0.000222859	73.8507
rs2102278	4	G	A	0.322075	0.0120022	0.00172685	3.65006e-12	331307	6.29058e-05	20.8423
rs2110899	4	A	G	0.266667	-0.0103062	0.00182262	1.56336e-08	331307	4.1543e-05	13.764
rs2118663	5	C	T	0.191887	-0.0120679	0.00204741	3.76843e-09	331307	4.51659e-05	14.9644
rs2134963	8	A	C	0.305401	-0.0100668	0.00174855	8.55697e-09	331307	4.2995e-05	14.2451
rs2140046	2	C	T	0.363523	-0.0126923	0.00167366	3.37054e-14	331307	7.45462e-05	24.6994
rs2230033	21	A	G	0.565337	-0.0130832	0.00162323	7.65597e-16	331307	8.41236e-05	27.8729
rs2230793	9	G	T	0.189829	0.0120286	0.00205098	4.49997e-09	331307	4.4504e-05	14.7451
rs2252720	20	T	C	0.674133	-0.0133913	0.00173016	9.97241e-15	331307	7.87882e-05	26.105
rs2270894	3	G	C	0.205074	-0.0163819	0.00207068	2.55388e-15	331307	8.74975e-05	28.9909
rs2274116	9	T	C	0.343865	-0.00948998	0.0017044	2.58e-08	331307	4.06389e-05	13.4644
rs2277138	8	C	T	0.395286	-0.0185772	0.00164532	1.47231e-29	331307	0.000164988	54.6703
rs2280940	8	T	C	0.690529	0.0123091	0.00176173	2.81449e-12	331307	6.47567e-05	21.4556
rs2289976	2	A	G	0.307531	0.011763	0.0017461	1.62256e-11	331307	5.89326e-05	19.5258
rs2303262	16	T	C	0.771531	-0.0108659	0.0019161	1.42197e-08	331307	4.16238e-05	13.7908
rs2306527	17	T	C	0.524551	-0.0112304	0.00161181	3.23073e-12	331307	6.29089e-05	20.8433
rs2395792	6	G	T	0.955574	-0.0339451	0.00400892	2.52e-17	331307	9.78331e-05	32.4158
rs2455561	15	G	T	0.530301	-0.0113974	0.00161336	1.61659e-12	331307	6.47118e-05	21.4407
rs247008	5	G	A	0.66975	0.0154853	0.0017224	2.47343e-19	331307	0.000106078	35.1479
rs2476998	10	T	C	0.283936	0.0100754	0.00178631	1.6986e-08	331307	4.12788e-05	13.6764
rs2503756	6	T	C	0.605146	0.0101699	0.0016483	6.83975e-10	331307	4.94265e-05	16.3761
rs252758	5	A	T	0.245554	-0.0179306	0.00186694	7.72325e-22	331307	0.000119123	39.4707
rs254963	5	G	A	0.446248	-0.00944536	0.00163158	7.08337e-09	331307	4.40919e-05	14.6085
rs25849	16	G	C	0.287233	0.0173105	0.00178536	3.16228e-22	331307	0.000122696	40.6549
rs2647268	4	G	A	0.388005	-0.0165961	0.0016512	9.17487e-24	331307	0.000130806	43.3423
rs2650965	20	G	A	0.328146	-0.0102662	0.00171947	2.36685e-09	331307	4.6472e-05	15.3971
rs2721938	8	T	C	0.600254	-0.014163	0.00164683	7.9965e-18	331307	9.62631e-05	31.8955
rs274677	5	C	T	0.671424	-0.00984801	0.00171169	8.75488e-09	331307	4.27917e-05	14.1777
rs284315	1	G	A	0.496726	-0.0104043	0.00160997	1.03179e-10	331307	5.41224e-05	17.932
rs2866719	7	T	C	0.370353	0.00944092	0.00167415	1.70942e-08	331307	4.15692e-05	13.7727
rs2876826	7	G	A	0.224215	0.0139006	0.00193092	6.08135e-13	331307	6.72207e-05	22.2721
rs2885697	1	T	G	0.664376	-0.0194839	0.00170504	3.09671e-30	331307	0.000169297	56.0984
rs2897968	12	A	G	0.605482	0.0148644	0.00165034	2.13059e-19	331307	0.000105558	34.9757
rs2900208	12	A	C	0.355387	0.0131071	0.00168515	7.38924e-15	331307	7.87125e-05	26.0799
rs2979655	8	G	T	0.158642	0.0134344	0.00220577	1.12632e-09	331307	4.81799e-05	15.963
rs299370	5	C	T	0.306693	-0.0096134	0.0017501	3.95294e-08	331307	3.93019e-05	13.0214
rs310302	8	A	G	0.417483	-0.00907211	0.00163611	2.94307e-08	331307	4.00308e-05	13.2629
rs3118915	13	T	C	0.216062	-0.0306027	0.00195583	3.65006e-55	331307	0.000317256	105.142
rs3212260	14	T	A	0.259366	0.0135133	0.00183899	2.01326e-13	331307	7.01568e-05	23.2449
rs33967909	5	A	G	0.214373	0.0152722	0.0019636	7.40628e-15	331307	7.85633e-05	26.0305
rs34028346	4	A	G	0.142732	0.0127789	0.00231803	3.53313e-08	331307	3.99627e-05	13.2404
rs34693680	3	T	C	0.133485	0.0134161	0.00236552	1.41638e-08	331307	4.16381e-05	13.7955
rs34879158	20	C	A	0.262019	-0.0212774	0.00183415	4.14381e-31	331307	0.000175083	58.0162
rs35506085	11	A	G	0.181583	-0.0190475	0.00210424	1.41189e-19	331307	0.000107834	35.7298
rs35756741	12	T	C	0.0920658	-0.0174479	0.00279808	4.5035e-10	331307	5.08943e-05	16.8624
rs35804313	1	T	C	0.215348	-0.0120471	0.00197271	1.01707e-09	331307	4.90471e-05	16.2503
rs35874463	15	G	A	0.057733	0.02356	0.00344571	8.07421e-12	331307	6.03919e-05	20.0093
rs36000545	17	G	A	0.392864	-0.0148629	0.00166847	5.21435e-19	331307	0.000105382	34.9172
rs3730071	12	A	C	0.030313	-0.0259539	0.00469504	3.24265e-08	331307	3.96001e-05	13.1202
rs3740591	10	T	C	0.444995	0.0121888	0.00163579	9.2619e-14	331307	7.33844e-05	24.3144
rs374335	12	G	A	0.318733	-0.0118323	0.00173409	8.90841e-12	331307	6.08013e-05	20.145
rs3765351	1	T	C	0.541088	-0.0110224	0.00161495	8.79427e-12	331307	6.03364e-05	19.991
rs3818416	13	C	A	0.766073	0.0154169	0.00190836	6.57355e-16	331307	8.51873e-05	28.2254
rs3853252	6	A	G	0.455566	0.016439	0.00162317	4.19662e-24	331307	0.000134053	44.4185
rs4073717	5	T	G	0.201027	-0.0184739	0.00201031	3.96552e-20	331307	0.000109631	36.3253
rs41271299	6	T	C	0.0517069	0.0446053	0.00363803	1.4952e-34	331307	0.000195117	64.6557
rs41311445	22	C	A	0.0968701	-0.0245082	0.00272378	2.31366e-19	331307	0.000105098	34.823
rs42044	7	G	T	0.270004	0.028483	0.00181449	1.6474e-55	331307	0.00031981	105.989
rs4240326	4	G	A	0.549683	-0.0223827	0.0016166	1.39155e-43	331307	0.000248019	82.1904
rs4282339	5	A	G	0.206513	-0.0166197	0.00198518	5.69246e-17	331307	9.0524e-05	29.9938
rs4290163	10	T	G	0.390326	0.0124201	0.00165177	5.52077e-14	331307	7.34185e-05	24.3257
rs4627713	3	C	T	0.0278767	0.0319671	0.00490337	7.06806e-11	331307	5.53859e-05	18.3506
rs4680	22	A	G	0.516901	0.00880723	0.0016106	4.54758e-08	331307	3.87393e-05	12.835
rs4751889	10	C	T	0.413493	-0.0115706	0.00163487	1.47163e-12	331307	6.49356e-05	21.5149
rs4800670	18	C	G	0.387415	-0.00908496	0.00165754	4.23282e-08	331307	3.91759e-05	12.9797
rs4807473	19	G	A	0.642796	-0.0106582	0.00168133	2.31318e-10	331307	5.2166e-05	17.2837
rs4865956	5	A	T	0.696758	-0.0102352	0.00175677	5.67754e-09	331307	4.42684e-05	14.667
rs4980067	10	A	C	0.50449	-0.0114886	0.00161136	1.00763e-12	331307	6.59886e-05	21.8638
rs508347	7	C	T	0.700757	-0.0135161	0.00175848	1.51915e-14	331307	7.66168e-05	25.3855
rs509035	3	A	G	0.318927	0.0167778	0.00172725	2.65766e-22	331307	0.000122288	40.5197
rs55681913	5	C	T	0.108611	0.0272973	0.00262917	3.00538e-25	331307	0.000144281	47.8081
rs55758152	5	A	G	0.329057	0.0120893	0.00173622	3.33657e-12	331307	6.45341e-05	21.3818
rs55831773	17	T	C	0.197723	-0.0164841	0.00205927	1.20005e-15	331307	8.62069e-05	28.5632
rs55962229	14	A	G	0.756304	-0.0111171	0.00187662	3.14492e-09	331307	4.55573e-05	15.094
rs57126421	18	G	A	0.235526	-0.011117	0.00190826	5.69089e-09	331307	4.45048e-05	14.7453
rs5752989	22	A	G	0.573061	-0.0106455	0.00162681	6.0062e-11	331307	5.54535e-05	18.373
rs577282	2	G	A	0.123237	0.0147299	0.00245683	2.03105e-09	331307	4.68871e-05	15.5346
rs58857770	19	G	C	0.407839	-0.0116733	0.00164734	1.38166e-12	331307	6.58182e-05	21.8073
rs599004	6	T	C	0.278941	-0.0145264	0.00179287	5.40879e-16	331307	8.48846e-05	28.1251
rs59985551	2	T	C	0.224341	-0.0188132	0.00192932	1.83612e-22	331307	0.000123178	40.8147
rs60077625	1	A	G	0.316017	0.0144023	0.00173217	9.23847e-17	331307	8.96705e-05	29.7109
rs6026578	20	G	C	0.624947	-0.00961027	0.00167091	8.85299e-09	331307	4.32949e-05	14.3444
rs6032233	20	C	T	0.808265	0.0128801	0.00204748	3.16468e-10	331307	5.1419e-05	17.0362
rs607472	11	G	C	0.415419	0.0118276	0.00163709	5.03037e-13	331307	6.79445e-05	22.5119
rs6081869	20	G	T	0.386833	-0.00963292	0.00167459	8.80542e-09	331307	4.40198e-05	14.5846
rs61729527	8	T	C	0.0511612	-0.0249414	0.00365932	9.38642e-12	331307	6.03955e-05	20.0106
rs61862463	10	G	A	0.0235351	0.0302356	0.00541055	2.29514e-08	331307	4.20184e-05	13.9215
rs61941043	12	T	A	0.00994517	0.0498742	0.0083301	2.13673e-09	331307	4.89839e-05	16.2294
rs61947194	13	A	G	0.233456	0.0123187	0.00190136	9.25337e-11	331307	5.43128e-05	17.9951
rs62070645	17	A	C	0.268896	-0.0238728	0.00181442	1.58161e-39	331307	0.000224079	74.255
rs62515437	8	T	G	0.225806	0.0194863	0.00192442	4.2776e-24	331307	0.000132762	43.9906
rs62621197	19	T	C	0.035921	-0.0396803	0.00445744	5.50935e-19	331307	0.000109054	36.134
rs62621812	7	A	G	0.0211196	0.0474044	0.00583224	4.38026e-16	331307	9.29143e-05	30.7858
rs6563808	13	C	T	0.735698	-0.0106668	0.0018305	5.63962e-09	331307	4.42485e-05	14.6604
rs6570509	6	T	G	0.284652	-0.0184849	0.00178581	4.1783e-25	331307	0.000139154	46.1088
rs662115	10	T	C	0.447642	0.00892288	0.00162373	3.90355e-08	331307	3.93724e-05	13.0448
rs6680302	1	A	G	0.570957	0.0104801	0.0016253	1.13415e-10	331307	5.38103e-05	17.8286
rs66960328	3	G	T	0.163884	-0.013075	0.00218647	2.2345e-09	331307	4.68507e-05	15.5226
rs67551338	12	T	C	0.0615245	0.0230192	0.00338638	1.06561e-11	331307	6.11901e-05	20.2738
rs6762578	3	A	G	0.778186	0.0165183	0.00194605	2.10814e-17	331307	9.41961e-05	31.2106
rs6762851	3	C	T	0.35575	-0.0134508	0.00168238	1.29867e-15	331307	8.29327e-05	27.4783
rs6821305	4	C	A	0.397184	0.0129503	0.00164596	3.6166e-15	331307	8.03094e-05	26.609
rs6873192	5	G	A	0.517377	-0.0125741	0.0016137	6.60846e-15	331307	7.89585e-05	26.1614
rs6874142	5	G	T	0.111485	0.0203631	0.00267173	2.51015e-14	331307	8.21484e-05	27.2184
rs6902789	6	A	G	0.369522	0.0103965	0.00167564	5.49376e-10	331307	5.03633e-05	16.6865
rs7033487	9	C	T	0.199356	-0.0240074	0.00201569	1.06218e-32	331307	0.000183988	60.9673
rs7077783	10	T	C	0.143869	-0.0152423	0.00229836	3.32047e-11	331307	5.72319e-05	18.9623
rs7129320	11	A	G	0.168166	-0.0229454	0.00215279	1.60842e-26	331307	0.000147298	48.8077
rs7134283	12	A	G	0.283838	-0.0131334	0.00179133	2.27877e-13	331307	7.01239e-05	23.234
rs71393968	16	A	G	0.0455058	0.025954	0.00386461	1.87327e-11	331307	5.85165e-05	19.388
rs71564907	7	C	A	0.227736	0.0108566	0.00192375	1.66817e-08	331307	4.14586e-05	13.736
rs7216472	17	G	A	0.386117	-0.0122513	0.00166812	2.07157e-13	331307	7.11539e-05	23.5753
rs7229351	18	A	G	0.36907	-0.0103298	0.00166715	5.79602e-10	331307	4.9694e-05	16.4647
rs723149	7	G	A	0.563721	-0.012542	0.00162367	1.12616e-14	331307	7.73735e-05	25.6362
rs7235010	18	A	G	0.784089	0.0271719	0.00195368	5.82505e-44	331307	0.000249983	82.8413
rs72656010	8	C	T	0.130834	-0.0346225	0.00239325	2.03329e-47	331307	0.000272628	90.3476
rs72771080	16	T	C	0.212684	0.0135484	0.00196908	5.97173e-12	331307	6.14738e-05	20.3678
rs72801843	16	A	T	0.301858	0.0158123	0.00175305	1.89234e-19	331307	0.000105382	34.9173
rs72885917	2	C	A	0.251042	-0.0219644	0.00185539	2.51536e-32	331307	0.000181415	60.1145
rs730536	6	C	G	0.709836	-0.00992525	0.00178163	2.5363e-08	331307	4.05802e-05	13.445
rs7305516	12	G	A	0.495664	-0.0108172	0.00162102	2.509e-11	331307	5.85015e-05	19.383
rs73175572	3	G	A	0.112113	0.0281565	0.00258175	1.09119e-27	331307	0.000157834	52.2995
rs7340782	4	A	G	0.441346	-0.0090802	0.00162159	2.15045e-08	331307	4.06577e-05	13.4707
rs73601548	10	T	C	0.113989	0.0142702	0.00254184	1.97697e-08	331307	4.11332e-05	13.6282
rs73619441	20	G	T	0.140739	-0.0165967	0.00232012	8.48399e-13	331307	6.66213e-05	22.0734
rs73966422	2	G	C	0.122417	0.0140389	0.00245688	1.10375e-08	331307	4.23473e-05	14.0305
rs74494415	18	T	C	0.0401781	-0.0301223	0.00413266	3.13329e-13	331307	6.9982e-05	23.187
rs7460093	8	A	G	0.535506	0.0099039	0.0016285	1.1911e-09	331307	4.87963e-05	16.1672
rs7546249	1	A	T	0.725426	0.0137636	0.00180523	2.46037e-14	331307	7.54652e-05	25.0039
rs7573208	2	A	C	0.595552	0.0103916	0.00164402	2.60525e-10	331307	5.20208e-05	17.2357
rs75868970	1	C	T	0.0642618	-0.0237523	0.00327678	4.21794e-13	331307	6.78498e-05	22.4805
rs76513770	16	C	T	0.12908	-0.0179815	0.00240287	7.26273e-14	331307	7.26974e-05	24.0868
rs76895963	12	G	T	0.0192794	0.104299	0.00624641	1.45111e-62	331307	0.000411367	136.344
rs76993203	2	A	G	0.455368	-0.010623	0.00161882	5.30884e-11	331307	5.59745e-05	18.5457
rs7731023	5	G	A	0.576265	0.00900173	0.00162854	3.25095e-08	331307	3.9573e-05	13.1112
rs77336558	2	T	C	0.110794	-0.0173106	0.00257507	1.79102e-11	331307	5.90436e-05	19.5626
rs7740107	6	A	T	0.735506	-0.0286964	0.00182298	8.23569e-56	331307	0.000320396	106.183
rs7781964	7	A	G	0.18432	0.0124761	0.00207985	1.99292e-09	331307	4.68037e-05	15.507
rs77927866	12	A	G	0.313613	0.0107232	0.00174445	7.90351e-10	331307	4.95042e-05	16.4018
rs7815955	8	T	A	0.202469	-0.0168187	0.00200343	4.67843e-17	331307	9.13526e-05	30.2683
rs78378222	17	G	T	0.0125742	0.0872712	0.00733411	1.21116e-32	331307	0.000189128	62.671
rs7910087	10	C	T	0.552361	-0.0115858	0.00162903	1.14551e-12	331307	6.63793e-05	21.9933
rs7952436	11	T	C	0.0832031	-0.0335969	0.00291585	1.03419e-30	331307	0.000172203	57.0616
rs7977788	12	A	G	0.224849	0.0258738	0.00192802	4.74133e-41	331307	0.000233361	77.3316
rs8007058	14	A	G	0.22505	0.0106609	0.00192996	3.3181e-08	331307	3.96434e-05	13.1346
rs8007644	14	A	G	0.390596	0.00964999	0.00166427	6.70425e-09	331307	4.43319e-05	14.688
rs8082345	17	A	C	0.829019	-0.0165299	0.00213664	1.02565e-14	331307	7.74609e-05	25.6652
rs8091287	18	C	T	0.232456	-0.0105242	0.00190614	3.36891e-08	331307	3.95232e-05	13.0948
rs836519	7	T	C	0.195993	0.0130309	0.00202859	1.33239e-10	331307	5.35155e-05	17.7309
rs9274514	6	A	G	0.254799	0.0135497	0.00184877	2.32381e-13	331307	6.97205e-05	23.1004
rs931874	8	T	C	0.378392	0.00954993	0.00167588	1.20993e-08	331307	4.29031e-05	14.2146
rs9327336	5	C	T	0.345145	0.0105645	0.0016937	4.45041e-10	331307	5.04516e-05	16.7157
rs9341808	6	A	C	0.480173	-0.0124618	0.00161643	1.26707e-14	331307	7.75261e-05	25.6868
rs9362662	6	G	A	0.52442	-0.00989694	0.00161826	9.61789e-10	331307	4.88579e-05	16.1877
rs937482	9	G	A	0.468192	-0.0110409	0.00161133	7.2929e-12	331307	6.07041e-05	20.1128
rs9379084	6	A	G	0.117158	-0.0145406	0.0026001	2.24228e-08	331307	4.37371e-05	14.4909
rs946197	1	C	G	0.228629	0.0155155	0.00191976	6.39293e-16	331307	8.49095e-05	28.1333
rs951366	1	C	T	0.395725	0.0139859	0.00164531	1.8954e-17	331307	9.3549e-05	30.9961
rs9594693	13	A	G	0.162371	0.0120055	0.00218662	4.01218e-08	331307	3.92058e-05	12.9896
rs9858533	3	A	G	0.443103	0.00931373	0.00161785	8.5761e-09	331307	4.28111e-05	14.1842
rs9926458	16	A	G	0.377704	0.00999273	0.00166302	1.87129e-09	331307	4.69404e-05	15.5523
rs9951619	18	G	T	0.769425	0.0134075	0.00192366	3.1798e-12	331307	6.37829e-05	21.1329
rs9985795	4	C	T	0.481076	-0.00953061	0.00161602	3.69233e-09	331307	4.53512e-05	15.0258
BMR-Hip Osteoarthritis
SNP	chr.exposure	effect_allele.exposure	other_allele.exposure	eaf.exposure	beta.exposure	se.exposure	pval.exposure	samplesize.exposure	R2	Fvalue
rs10283100	8	G	A	0.944233	0.0246854	0.0035161	2.21208e-12	331307	6.41751e-05	21.2629
rs1043413	19	G	C	0.388111	0.00970603	0.00164971	4.02096e-09	331307	4.47447e-05	14.8248
rs1061657	12	C	T	0.257622	0.0112552	0.00183917	9.3862e-10	331307	4.84557e-05	16.0544
rs10746837	9	A	G	0.581348	-0.0103948	0.00164081	2.37372e-10	331307	5.25959e-05	17.4262
rs10748128	12	T	G	0.344848	0.0114244	0.0016941	1.54739e-11	331307	5.89748e-05	19.5398
rs10767735	11	C	G	0.394757	-0.00956712	0.00165052	6.78016e-09	331307	4.37373e-05	14.491
rs10775348	16	G	A	0.701913	0.0134597	0.00176482	2.4149e-14	331307	7.58101e-05	25.1182
rs10861678	12	A	G	0.264925	-0.011177	0.00182588	9.28304e-10	331307	4.86559e-05	16.1207
rs10931008	2	C	T	0.344632	-0.0124957	0.00169707	1.80094e-13	331307	7.05329e-05	23.3696
rs10995366	10	A	G	0.251454	-0.011182	0.00186547	2.04748e-09	331307	4.70702e-05	15.5953
rs11023996	11	G	A	0.145992	0.0154896	0.00228156	1.13084e-11	331307	5.98276e-05	19.8224
rs11042321	11	A	G	0.406442	0.0107064	0.00164538	7.68069e-11	331307	5.53068e-05	18.3244
rs11071182	15	G	A	0.871141	0.0140213	0.00241275	6.20297e-09	331307	4.41377e-05	14.6237
rs111369636	15	A	G	0.248831	0.0123358	0.00187225	4.4412e-11	331307	5.68862e-05	18.8477
rs111821073	9	T	C	0.157192	0.0169583	0.00223159	2.98745e-14	331307	7.61998e-05	25.2473
rs111964059	7	A	T	0.0843656	0.0161393	0.00289904	2.59179e-08	331307	4.02427e-05	13.3331
rs112957890	14	G	A	0.265827	0.0125627	0.00183861	8.34642e-12	331307	6.16018e-05	20.4102
rs11545482	2	T	C	0.0208438	-0.0347184	0.00562631	6.80534e-10	331307	4.92015e-05	16.3015
rs11580196	1	G	A	0.172573	-0.012164	0.00213788	1.27342e-08	331307	4.22557e-05	14.0001
rs11594322	10	C	A	0.13386	-0.0158823	0.00237376	2.2228e-11	331307	5.84919e-05	19.3798
rs116165844	20	T	G	0.137524	-0.014245	0.00233779	1.10708e-09	331307	4.81372e-05	15.9488
rs11657325	17	A	G	0.254199	-0.0151578	0.00185495	3.05562e-16	331307	8.71162e-05	28.8646
rs11667280	19	G	C	0.20456	-0.0115589	0.00200232	7.80567e-09	331307	4.34802e-05	14.4058
rs117543413	10	T	C	0.0178841	-0.0408262	0.00615648	3.32966e-11	331307	5.85515e-05	19.3995
rs11784242	8	G	A	0.249138	-0.0137564	0.00186828	1.80011e-13	331307	7.0801e-05	23.4584
rs12216497	6	T	C	0.562131	-0.0103903	0.00162678	1.69348e-10	331307	5.31457e-05	17.6084
rs12448561	16	C	G	0.418662	0.0102171	0.00163641	4.28164e-10	331307	5.08133e-05	16.8356
rs12657771	5	A	G	0.43579	-0.0136278	0.00163085	6.49681e-17	331307	9.13271e-05	30.2599
rs12889702	14	C	A	0.31051	0.0102132	0.0017438	4.72107e-09	331307	4.4664e-05	14.7981
rs13130148	4	T	C	0.140924	-0.0138328	0.0023133	2.23805e-09	331307	4.63305e-05	15.3502
rs13244614	7	A	C	0.284836	0.0126836	0.00178286	1.12772e-12	331307	6.55414e-05	21.7156
rs13430869	2	T	G	0.747688	0.0152215	0.00185713	2.48886e-16	331307	8.74185e-05	28.9647
rs139590892	2	A	G	0.157431	-0.0123886	0.00221349	2.18439e-08	331307	4.07165e-05	13.4901
rs141403611	9	G	C	0.103375	-0.0152064	0.00273649	2.74853e-08	331307	4.28656e-05	14.2022
rs1431663	8	C	A	0.574114	-0.0104565	0.00163495	1.60096e-10	331307	5.3468e-05	17.7152
rs143218848	13	G	C	0.166025	0.0119642	0.00216617	3.33158e-08	331307	3.96391e-05	13.1332
rs147110934	19	T	G	0.024103	-0.0306764	0.00524849	5.07621e-09	331307	4.42704e-05	14.6677
rs1472852	4	A	C	0.15636	-0.0302556	0.00221545	1.89234e-42	331307	0.000241504	80.0308
rs1478575	2	A	T	0.685425	0.0197161	0.00173561	6.71893e-30	331307	0.000167632	55.5465
rs149229890	1	T	G	0.0112011	0.0442985	0.00793726	2.3921e-08	331307	4.34687e-05	14.402
rs153560	5	A	G	0.605622	0.011457	0.00166034	5.19517e-12	331307	6.27027e-05	20.775
rs1542224	2	C	T	0.721392	0.0143776	0.00180139	1.45144e-15	331307	8.30936e-05	27.5316
rs1573891	15	C	G	0.156436	-0.0220354	0.00223033	5.12743e-23	331307	0.000128152	42.463
rs1591806	6	G	A	0.467304	0.0151308	0.00162781	1.47843e-20	331307	0.000113981	37.7668
rs161799	1	G	A	0.342409	-0.00986915	0.001709	7.71045e-09	331307	4.38622e-05	14.5324
rs16868443	7	C	G	0.361039	0.0124535	0.00167562	1.07078e-13	331307	7.15552e-05	23.7083
rs16869017	5	T	C	0.0856067	0.0180055	0.00290687	5.86867e-10	331307	5.07553e-05	16.8163
rs16942324	15	A	C	0.0262308	-0.039392	0.00503419	5.09565e-15	331307	7.92709e-05	26.2649
rs16966952	16	A	G	0.295108	-0.0114197	0.00176377	9.517e-11	331307	5.42554e-05	17.9761
rs17157112	7	G	T	0.470735	-0.00938867	0.00162058	6.90303e-09	331307	4.39226e-05	14.5524
rs17197114	14	C	T	0.177444	0.0134483	0.00212498	2.47554e-10	331307	5.27949e-05	17.4921
rs17363646	1	G	A	0.134615	0.0153834	0.00235807	6.8691e-11	331307	5.51363e-05	18.2679
rs17551974	2	A	C	0.185487	-0.0129106	0.00207001	4.46663e-10	331307	5.03656e-05	16.6872
rs17741497	2	A	G	0.341351	-0.0104389	0.00172125	1.32294e-09	331307	4.89998e-05	16.2347
rs183041	5	A	G	0.725994	0.0137433	0.00180798	2.93562e-14	331307	7.51459e-05	24.8981
rs1837367	2	A	G	0.485953	0.00966772	0.0016195	2.38122e-09	331307	4.66955e-05	15.4712
rs186281175	4	C	T	0.0343239	0.0271358	0.00443381	9.35621e-10	331307	4.88139e-05	16.1731
rs1878528	4	G	A	0.312281	0.0133052	0.0017409	2.13206e-14	331307	7.60378e-05	25.1936
rs1881975	3	G	A	0.244743	-0.012779	0.00188341	1.16279e-11	331307	6.03711e-05	20.0024
rs1887855	13	C	T	0.734928	-0.0100781	0.00182345	3.26107e-08	331307	3.95727e-05	13.1112
rs1910252	8	T	C	0.164083	0.0158548	0.00217566	3.16884e-13	331307	6.8957e-05	22.8474
rs1927635	9	C	T	0.354449	0.0105555	0.00170183	5.56583e-10	331307	5.09885e-05	16.8936
rs2005172	17	C	A	0.642216	0.0220216	0.00169728	1.7406e-38	331307	0.000222859	73.8507
rs2102278	4	G	A	0.322075	0.0120022	0.00172685	3.65006e-12	331307	6.29058e-05	20.8423
rs2110899	4	A	G	0.266667	-0.0103062	0.00182262	1.56336e-08	331307	4.1543e-05	13.764
rs2118663	5	C	T	0.191887	-0.0120679	0.00204741	3.76843e-09	331307	4.51659e-05	14.9644
rs2134963	8	A	C	0.305401	-0.0100668	0.00174855	8.55697e-09	331307	4.2995e-05	14.2451
rs2140046	2	C	T	0.363523	-0.0126923	0.00167366	3.37054e-14	331307	7.45462e-05	24.6994
rs2230033	21	A	G	0.565337	-0.0130832	0.00162323	7.65597e-16	331307	8.41236e-05	27.8729
rs2230793	9	G	T	0.189829	0.0120286	0.00205098	4.49997e-09	331307	4.4504e-05	14.7451
rs2252720	20	T	C	0.674133	-0.0133913	0.00173016	9.97241e-15	331307	7.87882e-05	26.105
rs2270894	3	G	C	0.205074	-0.0163819	0.00207068	2.55388e-15	331307	8.74975e-05	28.9909
rs2274116	9	T	C	0.343865	-0.00948998	0.0017044	2.58e-08	331307	4.06389e-05	13.4644
rs2277138	8	C	T	0.395286	-0.0185772	0.00164532	1.47231e-29	331307	0.000164988	54.6703
rs2280940	8	T	C	0.690529	0.0123091	0.00176173	2.81449e-12	331307	6.47567e-05	21.4556
rs2281175	1	C	T	0.405655	0.011357	0.00172572	4.67843e-11	331307	6.21946e-05	20.6067
rs2289976	2	A	G	0.307531	0.011763	0.0017461	1.62256e-11	331307	5.89326e-05	19.5258
rs2296316	14	C	T	0.464337	-0.0104816	0.00162688	1.17484e-10	331307	5.46525e-05	18.1076
rs2303262	16	T	C	0.771531	-0.0108659	0.0019161	1.42197e-08	331307	4.16238e-05	13.7908
rs2306527	17	T	C	0.524551	-0.0112304	0.00161181	3.23073e-12	331307	6.29089e-05	20.8433
rs2395792	6	G	T	0.955574	-0.0339451	0.00400892	2.52e-17	331307	9.78331e-05	32.4158
rs2455561	15	G	T	0.530301	-0.0113974	0.00161336	1.61659e-12	331307	6.47118e-05	21.4407
rs247008	5	G	A	0.66975	0.0154853	0.0017224	2.47343e-19	331307	0.000106078	35.1479
rs2476998	10	T	C	0.283936	0.0100754	0.00178631	1.6986e-08	331307	4.12788e-05	13.6764
rs2503756	6	T	C	0.605146	0.0101699	0.0016483	6.83975e-10	331307	4.94265e-05	16.3761
rs252758	5	A	T	0.245554	-0.0179306	0.00186694	7.72325e-22	331307	0.000119123	39.4707
rs254963	5	G	A	0.446248	-0.00944536	0.00163158	7.08337e-09	331307	4.40919e-05	14.6085
rs25849	16	G	C	0.287233	0.0173105	0.00178536	3.16228e-22	331307	0.000122696	40.6549
rs2647268	4	G	A	0.388005	-0.0165961	0.0016512	9.17487e-24	331307	0.000130806	43.3423
rs2650965	20	G	A	0.328146	-0.0102662	0.00171947	2.36685e-09	331307	4.6472e-05	15.3971
rs2721938	8	T	C	0.600254	-0.014163	0.00164683	7.9965e-18	331307	9.62631e-05	31.8955
rs274677	5	C	T	0.671424	-0.00984801	0.00171169	8.75488e-09	331307	4.27917e-05	14.1777
rs284315	1	G	A	0.496726	-0.0104043	0.00160997	1.03179e-10	331307	5.41224e-05	17.932
rs28457693	9	G	A	0.107159	0.0262105	0.00261267	1.1102e-23	331307	0.000131457	43.5581
rs2866719	7	T	C	0.370353	0.00944092	0.00167415	1.70942e-08	331307	4.15692e-05	13.7727
rs2876826	7	G	A	0.224215	0.0139006	0.00193092	6.08135e-13	331307	6.72207e-05	22.2721
rs2885697	1	T	G	0.664376	-0.0194839	0.00170504	3.09671e-30	331307	0.000169297	56.0984
rs2897968	12	A	G	0.605482	0.0148644	0.00165034	2.13059e-19	331307	0.000105558	34.9757
rs2900208	12	A	C	0.355387	0.0131071	0.00168515	7.38924e-15	331307	7.87125e-05	26.0799
rs2979655	8	G	T	0.158642	0.0134344	0.00220577	1.12632e-09	331307	4.81799e-05	15.963
rs299370	5	C	T	0.306693	-0.0096134	0.0017501	3.95294e-08	331307	3.93019e-05	13.0214
rs310302	8	A	G	0.417483	-0.00907211	0.00163611	2.94307e-08	331307	4.00308e-05	13.2629
rs3118915	13	T	C	0.216062	-0.0306027	0.00195583	3.65006e-55	331307	0.000317256	105.142
rs3212260	14	T	A	0.259366	0.0135133	0.00183899	2.01326e-13	331307	7.01568e-05	23.2449
rs33967909	5	A	G	0.214373	0.0152722	0.0019636	7.40628e-15	331307	7.85633e-05	26.0305
rs34028346	4	A	G	0.142732	0.0127789	0.00231803	3.53313e-08	331307	3.99627e-05	13.2404
rs34693680	3	T	C	0.133485	0.0134161	0.00236552	1.41638e-08	331307	4.16381e-05	13.7955
rs34776209	7	T	C	0.248293	-0.0176599	0.00186665	3.0761e-21	331307	0.000116418	38.5743
rs34879158	20	C	A	0.262019	-0.0212774	0.00183415	4.14381e-31	331307	0.000175083	58.0162
rs35506085	11	A	G	0.181583	-0.0190475	0.00210424	1.41189e-19	331307	0.000107834	35.7298
rs35710322	18	C	T	0.439306	0.0119275	0.00162201	1.93508e-13	331307	7.00845e-05	23.221
rs35756741	12	T	C	0.0920658	-0.0174479	0.00279808	4.5035e-10	331307	5.08943e-05	16.8624
rs35804313	1	T	C	0.215348	-0.0120471	0.00197271	1.01707e-09	331307	4.90471e-05	16.2503
rs35874463	15	G	A	0.057733	0.02356	0.00344571	8.07421e-12	331307	6.03919e-05	20.0093
rs36000545	17	G	A	0.392864	-0.0148629	0.00166847	5.21435e-19	331307	0.000105382	34.9172
rs3730071	12	A	C	0.030313	-0.0259539	0.00469504	3.24265e-08	331307	3.96001e-05	13.1202
rs3738449	1	A	G	0.331325	-0.0121452	0.00170915	1.19702e-12	331307	6.53595e-05	21.6553
rs3740591	10	T	C	0.444995	0.0121888	0.00163579	9.2619e-14	331307	7.33844e-05	24.3144
rs374335	12	G	A	0.318733	-0.0118323	0.00173409	8.90841e-12	331307	6.08013e-05	20.145
rs3765351	1	T	C	0.541088	-0.0110224	0.00161495	8.79427e-12	331307	6.03364e-05	19.991
rs3818416	13	C	A	0.766073	0.0154169	0.00190836	6.57355e-16	331307	8.51873e-05	28.2254
rs3843751	19	T	C	0.664787	-0.0136868	0.00170671	1.06611e-15	331307	8.34905e-05	27.6631
rs3853252	6	A	G	0.455566	0.016439	0.00162317	4.19662e-24	331307	0.000134053	44.4185
rs41271299	6	T	C	0.0517069	0.0446053	0.00363803	1.4952e-34	331307	0.000195117	64.6557
rs41311445	22	C	A	0.0968701	-0.0245082	0.00272378	2.31366e-19	331307	0.000105098	34.823
rs42044	7	G	T	0.270004	0.028483	0.00181449	1.6474e-55	331307	0.00031981	105.989
rs4240326	4	G	A	0.549683	-0.0223827	0.0016166	1.39155e-43	331307	0.000248019	82.1904
rs4282339	5	A	G	0.206513	-0.0166197	0.00198518	5.69246e-17	331307	9.0524e-05	29.9938
rs4290163	10	T	G	0.390326	0.0124201	0.00165177	5.52077e-14	331307	7.34185e-05	24.3257
rs4627713	3	C	T	0.0278767	0.0319671	0.00490337	7.06806e-11	331307	5.53859e-05	18.3506
rs4680	22	A	G	0.516901	0.00880723	0.0016106	4.54758e-08	331307	3.87393e-05	12.835
rs4751889	10	C	T	0.413493	-0.0115706	0.00163487	1.47163e-12	331307	6.49356e-05	21.5149
rs4800670	18	C	G	0.387415	-0.00908496	0.00165754	4.23282e-08	331307	3.91759e-05	12.9797
rs4807473	19	G	A	0.642796	-0.0106582	0.00168133	2.31318e-10	331307	5.2166e-05	17.2837
rs4865956	5	A	T	0.696758	-0.0102352	0.00175677	5.67754e-09	331307	4.42684e-05	14.667
rs4870941	8	C	G	0.238653	-0.0172323	0.00191173	1.99756e-19	331307	0.000107911	35.7553
rs4980067	10	A	C	0.50449	-0.0114886	0.00161136	1.00763e-12	331307	6.59886e-05	21.8638
rs508347	7	C	T	0.700757	-0.0135161	0.00175848	1.51915e-14	331307	7.66168e-05	25.3855
rs509035	3	A	G	0.318927	0.0167778	0.00172725	2.65766e-22	331307	0.000122288	40.5197
rs55681913	5	C	T	0.108611	0.0272973	0.00262917	3.00538e-25	331307	0.000144281	47.8081
rs55758152	5	A	G	0.329057	0.0120893	0.00173622	3.33657e-12	331307	6.45341e-05	21.3818
rs55831773	17	T	C	0.197723	-0.0164841	0.00205927	1.20005e-15	331307	8.62069e-05	28.5632
rs55962229	14	A	G	0.756304	-0.0111171	0.00187662	3.14492e-09	331307	4.55573e-05	15.094
rs57126421	18	G	A	0.235526	-0.011117	0.00190826	5.69089e-09	331307	4.45048e-05	14.7453
rs5752989	22	A	G	0.573061	-0.0106455	0.00162681	6.0062e-11	331307	5.54535e-05	18.373
rs577282	2	G	A	0.123237	0.0147299	0.00245683	2.03105e-09	331307	4.68871e-05	15.5346
rs58857770	19	G	C	0.407839	-0.0116733	0.00164734	1.38166e-12	331307	6.58182e-05	21.8073
rs599004	6	T	C	0.278941	-0.0145264	0.00179287	5.40879e-16	331307	8.48846e-05	28.1251
rs60077625	1	A	G	0.316017	0.0144023	0.00173217	9.23847e-17	331307	8.96705e-05	29.7109
rs6026578	20	G	C	0.624947	-0.00961027	0.00167091	8.85299e-09	331307	4.32949e-05	14.3444
rs6032233	20	C	T	0.808265	0.0128801	0.00204748	3.16468e-10	331307	5.1419e-05	17.0362
rs607472	11	G	C	0.415419	0.0118276	0.00163709	5.03037e-13	331307	6.79445e-05	22.5119
rs6081869	20	G	T	0.386833	-0.00963292	0.00167459	8.80542e-09	331307	4.40198e-05	14.5846
rs61729527	8	T	C	0.0511612	-0.0249414	0.00365932	9.38642e-12	331307	6.03955e-05	20.0106
rs61862463	10	G	A	0.0235351	0.0302356	0.00541055	2.29514e-08	331307	4.20184e-05	13.9215
rs61941043	12	T	A	0.00994517	0.0498742	0.0083301	2.13673e-09	331307	4.89839e-05	16.2294
rs61947194	13	A	G	0.233456	0.0123187	0.00190136	9.25337e-11	331307	5.43128e-05	17.9951
rs62070645	17	A	C	0.268896	-0.0238728	0.00181442	1.58161e-39	331307	0.000224079	74.255
rs62515437	8	T	G	0.225806	0.0194863	0.00192442	4.2776e-24	331307	0.000132762	43.9906
rs62621197	19	T	C	0.035921	-0.0396803	0.00445744	5.50935e-19	331307	0.000109054	36.134
rs62621812	7	A	G	0.0211196	0.0474044	0.00583224	4.38026e-16	331307	9.29143e-05	30.7858
rs6563808	13	C	T	0.735698	-0.0106668	0.0018305	5.63962e-09	331307	4.42485e-05	14.6604
rs6570509	6	T	G	0.284652	-0.0184849	0.00178581	4.1783e-25	331307	0.000139154	46.1088
rs662115	10	T	C	0.447642	0.00892288	0.00162373	3.90355e-08	331307	3.93724e-05	13.0448
rs6680302	1	A	G	0.570957	0.0104801	0.0016253	1.13415e-10	331307	5.38103e-05	17.8286
rs67551338	12	T	C	0.0615245	0.0230192	0.00338638	1.06561e-11	331307	6.11901e-05	20.2738
rs6762851	3	C	T	0.35575	-0.0134508	0.00168238	1.29867e-15	331307	8.29327e-05	27.4783
rs6821305	4	C	A	0.397184	0.0129503	0.00164596	3.6166e-15	331307	8.03094e-05	26.609
rs6873192	5	G	A	0.517377	-0.0125741	0.0016137	6.60846e-15	331307	7.89585e-05	26.1614
rs6874142	5	G	T	0.111485	0.0203631	0.00267173	2.51015e-14	331307	8.21484e-05	27.2184
rs6902789	6	A	G	0.369522	0.0103965	0.00167564	5.49376e-10	331307	5.03633e-05	16.6865
rs7033487	9	C	T	0.199356	-0.0240074	0.00201569	1.06218e-32	331307	0.000183988	60.9673
rs7077783	10	T	C	0.143869	-0.0152423	0.00229836	3.32047e-11	331307	5.72319e-05	18.9623
rs7129320	11	A	G	0.168166	-0.0229454	0.00215279	1.60842e-26	331307	0.000147298	48.8077
rs7134283	12	A	G	0.283838	-0.0131334	0.00179133	2.27877e-13	331307	7.01239e-05	23.234
rs71393968	16	A	G	0.0455058	0.025954	0.00386461	1.87327e-11	331307	5.85165e-05	19.388
rs71564907	7	C	A	0.227736	0.0108566	0.00192375	1.66817e-08	331307	4.14586e-05	13.736
rs7216472	17	G	A	0.386117	-0.0122513	0.00166812	2.07157e-13	331307	7.11539e-05	23.5753
rs7229351	18	A	G	0.36907	-0.0103298	0.00166715	5.79602e-10	331307	4.9694e-05	16.4647
rs723149	7	G	A	0.563721	-0.012542	0.00162367	1.12616e-14	331307	7.73735e-05	25.6362
rs7235010	18	A	G	0.784089	0.0271719	0.00195368	5.82505e-44	331307	0.000249983	82.8413
rs724016	3	G	A	0.447212	0.0305718	0.00161839	1.51147e-79	331307	0.000462109	153.17
rs72656010	8	C	T	0.130834	-0.0346225	0.00239325	2.03329e-47	331307	0.000272628	90.3476
rs72771080	16	T	C	0.212684	0.0135484	0.00196908	5.97173e-12	331307	6.14738e-05	20.3678
rs72885917	2	C	A	0.251042	-0.0219644	0.00185539	2.51536e-32	331307	0.000181415	60.1145
rs730536	6	C	G	0.709836	-0.00992525	0.00178163	2.5363e-08	331307	4.05802e-05	13.445
rs7305516	12	G	A	0.495664	-0.0108172	0.00162102	2.509e-11	331307	5.85015e-05	19.383
rs73175572	3	G	A	0.112113	0.0281565	0.00258175	1.09119e-27	331307	0.000157834	52.2995
rs7340782	4	A	G	0.441346	-0.0090802	0.00162159	2.15045e-08	331307	4.06577e-05	13.4707
rs73601548	10	T	C	0.113989	0.0142702	0.00254184	1.97697e-08	331307	4.11332e-05	13.6282
rs73619441	20	G	T	0.140739	-0.0165967	0.00232012	8.48399e-13	331307	6.66213e-05	22.0734
rs73966422	2	G	C	0.122417	0.0140389	0.00245688	1.10375e-08	331307	4.23473e-05	14.0305
rs74494415	18	T	C	0.0401781	-0.0301223	0.00413266	3.13329e-13	331307	6.9982e-05	23.187
rs7460093	8	A	G	0.535506	0.0099039	0.0016285	1.1911e-09	331307	4.87963e-05	16.1672
rs7546249	1	A	T	0.725426	0.0137636	0.00180523	2.46037e-14	331307	7.54652e-05	25.0039
rs7573208	2	A	C	0.595552	0.0103916	0.00164402	2.60525e-10	331307	5.20208e-05	17.2357
rs75868970	1	C	T	0.0642618	-0.0237523	0.00327678	4.21794e-13	331307	6.78498e-05	22.4805
rs76513770	16	C	T	0.12908	-0.0179815	0.00240287	7.26273e-14	331307	7.26974e-05	24.0868
rs7665127	4	T	C	0.353881	0.0114542	0.00171413	2.35722e-11	331307	5.9997e-05	19.8785
rs76895963	12	G	T	0.0192794	0.104299	0.00624641	1.45111e-62	331307	0.000411367	136.344
rs7731023	5	G	A	0.576265	0.00900173	0.00162854	3.25095e-08	331307	3.9573e-05	13.1112
rs77336558	2	T	C	0.110794	-0.0173106	0.00257507	1.79102e-11	331307	5.90436e-05	19.5626
rs7740107	6	A	T	0.735506	-0.0286964	0.00182298	8.23569e-56	331307	0.000320396	106.183
rs7781964	7	A	G	0.18432	0.0124761	0.00207985	1.99292e-09	331307	4.68037e-05	15.507
rs77927866	12	A	G	0.313613	0.0107232	0.00174445	7.90351e-10	331307	4.95042e-05	16.4018
rs78378222	17	G	T	0.0125742	0.0872712	0.00733411	1.21116e-32	331307	0.000189128	62.671
rs7910087	10	C	T	0.552361	-0.0115858	0.00162903	1.14551e-12	331307	6.63793e-05	21.9933
rs7977788	12	A	G	0.224849	0.0258738	0.00192802	4.74133e-41	331307	0.000233361	77.3316
rs8007058	14	A	G	0.22505	0.0106609	0.00192996	3.3181e-08	331307	3.96434e-05	13.1346
rs8007644	14	A	G	0.390596	0.00964999	0.00166427	6.70425e-09	331307	4.43319e-05	14.688
rs8082345	17	A	C	0.829019	-0.0165299	0.00213664	1.02565e-14	331307	7.74609e-05	25.6652
rs8091287	18	C	T	0.232456	-0.0105242	0.00190614	3.36891e-08	331307	3.95232e-05	13.0948
rs836519	7	T	C	0.195993	0.0130309	0.00202859	1.33239e-10	331307	5.35155e-05	17.7309
rs9274514	6	A	G	0.254799	0.0135497	0.00184877	2.32381e-13	331307	6.97205e-05	23.1004
rs931874	8	T	C	0.378392	0.00954993	0.00167588	1.20993e-08	331307	4.29031e-05	14.2146
rs9327336	5	C	T	0.345145	0.0105645	0.0016937	4.45041e-10	331307	5.04516e-05	16.7157
rs9341808	6	A	C	0.480173	-0.0124618	0.00161643	1.26707e-14	331307	7.75261e-05	25.6868
rs9362662	6	G	A	0.52442	-0.00989694	0.00161826	9.61789e-10	331307	4.88579e-05	16.1877
rs937482	9	G	A	0.468192	-0.0110409	0.00161133	7.2929e-12	331307	6.07041e-05	20.1128
rs9379084	6	A	G	0.117158	-0.0145406	0.0026001	2.24228e-08	331307	4.37371e-05	14.4909
rs946197	1	C	G	0.228629	0.0155155	0.00191976	6.39293e-16	331307	8.49095e-05	28.1333
rs951366	1	C	T	0.395725	0.0139859	0.00164531	1.8954e-17	331307	9.3549e-05	30.9961
rs9594693	13	A	G	0.162371	0.0120055	0.00218662	4.01218e-08	331307	3.92058e-05	12.9896
rs9858533	3	A	G	0.443103	0.00931373	0.00161785	8.5761e-09	331307	4.28111e-05	14.1842
rs9926458	16	A	G	0.377704	0.00999273	0.00166302	1.87129e-09	331307	4.69404e-05	15.5523
rs9951619	18	G	T	0.769425	0.0134075	0.00192366	3.1798e-12	331307	6.37829e-05	21.1329
rs9985795	4	C	T	0.481076	-0.00953061	0.00161602	3.69233e-09	331307	4.53512e-05	15.0258

## Sheet: Supplementary Table 4
MR analysis of Gut micrbiota on Osteoarthritis										MR-PRESSO
Exposure	Outcome	Method	nsnp	Beta	OR	SE	P value	Cochran.s.Q Pvalue	Egger intercept Pvalue	Outlier Count	Global Test$Pvalue
class.Actinobacteria.id.419	osteoarthritis	Inverse variance weighted	19	-0.00713915	0.992886	0.00243761	0.00340328	0.164318	0.892713	0	0.194
phylum.Actinobacteria.id.400	osteoarthritis	Inverse variance weighted	18	-0.00713432	0.992891	0.00266001	0.00731682	0.26174	0.0548879	0	0.282
family.Bifidobacteriaceae.id.433	osteoarthritis	Inverse variance weighted	18	-0.00638079	0.99364	0.00268489	0.0174751	0.0511245	0.130938	0	0.058
order.Bifidobacteriales.id.432	osteoarthritis	Inverse variance weighted	18	-0.00638079	0.99364	0.00268489	0.0174751	0.0511245	0.130938	0	0.054
genus.Bilophila.id.3170	osteoarthritis	Inverse variance weighted	13	0.0059402	1.00596	0.0027804	0.0326422	0.697432	0.472791	0	0.718
genus.Anaerotruncus.id.2054	osteoarthritis	Inverse variance weighted	13	0.00646432	1.00649	0.00304561	0.0337955	0.837327	0.246397	0	0.851
genus.Slackia.id.825	osteoarthritis	Inverse variance weighted	6	-0.00621969	0.9938	0.00303137	0.0401916	0.320729	0.278927	0	0.343
genus.Intestinibacter.id.11345	osteoarthritis	Inverse variance weighted	15	-0.00495284	0.995059	0.00244134	0.0424845	0.980288	0.937891	0	0.978
family.Pasteurellaceae.id.3689	osteoarthritis	Inverse variance weighted	15	-0.0038432	0.996164	0.00191444	0.0446981	0.506976	0.614805	0	0.507
order.Pasteurellales.id.3688	osteoarthritis	Inverse variance weighted	15	-0.0038432	0.996164	0.00191444	0.0446981	0.506976	0.614805	0	0.476
genus.RikenellaceaeRC9gutgroup.id.11191	osteoarthritis	Inverse variance weighted	11	0.00348602	1.00349	0.00177382	0.0493838	0.205287	0.5519	0	0.219
genus.Ruminiclostridium5.id.11355	Knee osteoarthritis	Inverse variance weighted	10	-0.158788	0.853177	0.0605239	0.00870174	0.638098	0.332463	0	0.652
family.Desulfovibrionaceae.id.3169	Knee osteoarthritis	Inverse variance weighted	10	-0.152142	0.858866	0.062064	0.0142313	0.124412	0.140272	0	0.161
order.Desulfovibrionales.id.3156	Knee osteoarthritis	Inverse variance weighted	12	-0.13678	0.872162	0.0562844	0.0150921	0.137704	0.270055	0	0.147
genus.Erysipelatoclostridium.id.11381	Knee osteoarthritis	Inverse variance weighted	15	-0.0983811	0.906303	0.0447442	0.0278959	0.0618946	0.120206	0	0.065
class.Actinobacteria.id.419	Knee osteoarthritis	Inverse variance weighted	19	-0.0755455	0.927238	0.0349674	0.0307372	0.586739	0.398765	0	0.651
class.Deltaproteobacteria.id.3087	Knee osteoarthritis	Inverse variance weighted	13	-0.114515	0.891799	0.0546227	0.0360406	0.132457	0.434558	0	0.168
genus.unknowngenus.id.2071	Knee osteoarthritis	Inverse variance weighted	17	-0.0806425	0.922523	0.038592	0.0366525	0.442427	0.202209	0	0.466
genus.Adlercreutzia.id.812	Knee osteoarthritis	Inverse variance weighted	8	-0.0949306	0.909436	0.0460281	0.0391653	0.97522	0.886762	0	0.978
genus.Terrisporobacter.id.11348	Knee osteoarthritis	Inverse variance weighted	5	-0.100375	0.904498	0.0488907	0.040067	0.766439	0.608199	0	0.779
family.FamilyXI.id.1936	Knee osteoarthritis	Inverse variance weighted	8	-0.0568999	0.944689	0.0280595	0.0425775	0.411189	0.482827	0	0.453
phylum.Actinobacteria.id.400	Hip osteoarthritis	Inverse variance weighted	18	-0.159646	0.852446	0.051629	0.00198695	0.389021	0.696901	0	0.417
family.Victivallaceae.id.2255	Hip osteoarthritis	Inverse variance weighted	12	0.0867125	1.09058	0.0300205	0.00387155	0.576718	0.831764	0	0.579
genus.Coprococcus1.id.11301	Hip osteoarthritis	Inverse variance weighted	12	0.135999	1.14568	0.0582843	0.0196285	0.943332	0.737707	0	0.941
genus.Holdemania.id.2157	Hip osteoarthritis	Inverse variance weighted	15	0.0937251	1.09826	0.0405104	0.0206893	0.700442	0.960377	0	0.715
class.Actinobacteria.id.419	Hip osteoarthritis	Inverse variance weighted	19	-0.113638	0.892581	0.0499199	0.0228219	0.177833	0.861859	0	0.226
genus.Roseburia.id.2012	Hip osteoarthritis	Inverse variance weighted	13	-0.195505	0.822419	0.0880346	0.0263659	0.0204239	0.944895	0	0.305
genus.Enterorhabdus.id.820	Hip osteoarthritis	Inverse variance weighted	6	-0.127447	0.88034	0.0577924	0.0274355	0.783827	0.92266	0	0.827
genus.Parasutterella.id.2892	Hip osteoarthritis	Inverse variance weighted	15	-0.126928	0.880797	0.0609283	0.03723	0.0310643	0.985184	0	0.051
genus.LachnospiraceaeUCG001.id.11321	Hip osteoarthritis	Inverse variance weighted	13	-0.101337	0.903629	0.0490493	0.0388268	0.412852	0.195874	0	0.453
genus..Eubacteriumnodatumgroup.id.11297	Hip osteoarthritis	Inverse variance weighted	11	0.0621792	1.06415	0.0305811	0.0420266	0.891316	0.241948	0	0.895
genus.Bilophila.id.3170	Hip osteoarthritis	Inverse variance weighted	12	0.118555	1.12587	0.0587519	0.0436033	0.574112	0.689864	0	0.581
Weighted median and MR Egger anlysis
Exposure	Outcome	Method	nsnp	Beta	OR	SE	P value
class.Actinobacteria.id.419	osteoarthritis	MR Egger	19	-0.00812155	0.991911	0.00760102	0.300241
class.Actinobacteria.id.419	osteoarthritis	Weighted median	19	-0.0102403	0.989812	0.00323751	0.00156143
phylum.Actinobacteria.id.400	osteoarthritis	MR Egger	18	-0.0273257	0.973044	0.0100494	0.0151659
phylum.Actinobacteria.id.400	osteoarthritis	Weighted median	18	-0.00647438	0.993547	0.00360172	0.0722434
family.Bifidobacteriaceae.id.433	osteoarthritis	MR Egger	18	-0.020051	0.980149	0.00896336	0.0398724
family.Bifidobacteriaceae.id.433	osteoarthritis	Weighted median	18	-0.0113321	0.988732	0.00322536	0.000442326
order.Bifidobacteriales.id.432	osteoarthritis	MR Egger	18	-0.020051	0.980149	0.00896336	0.0398724
order.Bifidobacteriales.id.432	osteoarthritis	Weighted median	18	-0.0113321	0.988732	0.0032538	0.000496302
genus.Bilophila.id.3170	osteoarthritis	MR Egger	13	0.0151382	1.01525	0.0126806	0.257665
genus.Bilophila.id.3170	osteoarthritis	Weighted median	13	0.00625785	1.00628	0.00366891	0.0880744
genus.Anaerotruncus.id.2054	osteoarthritis	MR Egger	13	0.00473084	1.00474	0.00963767	0.633165
genus.Anaerotruncus.id.2054	osteoarthritis	Weighted median	13	0.00311461	1.00312	0.00408134	0.445383
genus.Slackia.id.825	osteoarthritis	MR Egger	6	0.0150731	1.01519	0.0172539	0.431643
genus.Slackia.id.825	osteoarthritis	Weighted median	6	-0.00512774	0.994885	0.00382937	0.180552
genus.Intestinibacter.id.11345	osteoarthritis	MR Egger	15	-0.00434249	0.995667	0.00806157	0.599221
genus.Intestinibacter.id.11345	osteoarthritis	Weighted median	15	-0.00455806	0.995452	0.00312063	0.144119
family.Pasteurellaceae.id.3689	osteoarthritis	MR Egger	15	-0.00183224	0.998169	0.0043449	0.680134
family.Pasteurellaceae.id.3689	osteoarthritis	Weighted median	15	-0.00573733	0.994279	0.00273002	0.0355906
order.Pasteurellales.id.3688	osteoarthritis	MR Egger	15	-0.00183224	0.998169	0.0043449	0.680134
order.Pasteurellales.id.3688	osteoarthritis	Weighted median	15	-0.00573733	0.994279	0.00271972	0.0348993
genus.RikenellaceaeRC9gutgroup.id.11191	osteoarthritis	MR Egger	11	0.0104415	1.0105	0.0114031	0.383716
genus.RikenellaceaeRC9gutgroup.id.11191	osteoarthritis	Weighted median	11	0.00561018	1.00563	0.00228868	0.0142351
genus.Ruminiclostridium5.id.11355	Knee osteoarthritis	MR Egger	10	0.0838532	1.08747	0.242884	0.738816
genus.Ruminiclostridium5.id.11355	Knee osteoarthritis	Weighted median	10	-0.142424	0.867254	0.0817636	0.0815265
family.Desulfovibrionaceae.id.3169	Knee osteoarthritis	MR Egger	10	0.0641668	1.06627	0.143899	0.66748
family.Desulfovibrionaceae.id.3169	Knee osteoarthritis	Weighted median	10	-0.0733055	0.929317	0.074189	0.323108
order.Desulfovibrionales.id.3156	Knee osteoarthritis	MR Egger	12	0.0220862	1.02233	0.1469	0.883479
order.Desulfovibrionales.id.3156	Knee osteoarthritis	Weighted median	12	-0.0757125	0.927083	0.071313	0.288375
genus.Erysipelatoclostridium.id.11381	Knee osteoarthritis	MR Egger	15	0.16598	1.18055	0.164457	0.331266
genus.Erysipelatoclostridium.id.11381	Knee osteoarthritis	Weighted median	15	-0.116822	0.889744	0.0521113	0.024976
class.Actinobacteria.id.419	Knee osteoarthritis	MR Egger	19	0.162319	1.17624	0.106171	0.144697
class.Actinobacteria.id.419	Knee osteoarthritis	Weighted median	19	0.0674555	1.06978	0.0477876	0.158078
class.Deltaproteobacteria.id.3087	Knee osteoarthritis	MR Egger	13	0.0028242	1.00283	0.154934	0.985783
class.Deltaproteobacteria.id.3087	Knee osteoarthritis	Weighted median	13	-0.0403591	0.960445	0.0670796	0.547401
genus.unknowngenus.id.2071	Knee osteoarthritis	MR Egger	17	0.160162	1.1737	0.184598	0.399266
genus.unknowngenus.id.2071	Knee osteoarthritis	Weighted median	17	-0.124926	0.882562	0.0534774	0.0194882
genus.Adlercreutzia.id.812	Knee osteoarthritis	MR Egger	8	-0.125001	0.882496	0.207569	0.569076
genus.Adlercreutzia.id.812	Knee osteoarthritis	Weighted median	8	-0.0991547	0.905603	0.0552883	0.0729071
phylum.Actinobacteria.id.400	Hip osteoarthritis	MR Egger	18	-0.243766	0.783671	0.218615	0.281298
phylum.Actinobacteria.id.400	Hip osteoarthritis	Weighted median	18	-0.159586	0.852497	0.0678276	0.0186317
family.Victivallaceae.id.2255	Hip osteoarthritis	MR Egger	12	0.115721	1.12268	0.136375	0.415979
family.Victivallaceae.id.2255	Hip osteoarthritis	Weighted median	12	0.0853012	1.08905	0.0414209	0.0394584
genus.Coprococcus1.id.11301	Hip osteoarthritis	MR Egger	12	0.0929469	1.0974	0.137939	0.515695
genus.Coprococcus1.id.11301	Hip osteoarthritis	Weighted median	12	0.144243	1.15516	0.0768989	0.0606902
genus.Holdemania.id.2157	Hip osteoarthritis	MR Egger	15	0.0992383	1.10433	0.11615	0.408355
genus.Holdemania.id.2157	Hip osteoarthritis	Weighted median	15	0.0877256	1.09169	0.0562739	0.119019
class.Actinobacteria.id.419	Hip osteoarthritis	Weighted median	19	-0.165529	0.847445	0.0615214	0.0071326
class.Actinobacteria.id.419	Hip osteoarthritis	Simple mode	19	-0.143758	0.866097	0.095858	0.151028
genus.Roseburia.id.2012	Hip osteoarthritis	MR Egger	13	-0.17828	0.836708	0.260362	0.50768
genus.Roseburia.id.2012	Hip osteoarthritis	Weighted median	13	-0.208275	0.811984	0.0990426	0.035476
genus.Enterorhabdus.id.820	Hip osteoarthritis	MR Egger	6	-0.112658	0.893456	0.154328	0.505847
genus.Enterorhabdus.id.820	Hip osteoarthritis	Weighted median	6	-0.17188	0.84208	0.0740098	0.0202117
genus.Parasutterella.id.2892	Hip osteoarthritis	MR Egger	15	-0.123522	0.883802	0.190703	0.528441
genus.Parasutterella.id.2892	Hip osteoarthritis	Weighted median	15	-0.0573719	0.944243	0.0682405	0.400499
genus.LachnospiraceaeUCG001.id.11321	Hip osteoarthritis	MR Egger	13	-0.390338	0.676828	0.215338	0.0972361
genus.LachnospiraceaeUCG001.id.11321	Hip osteoarthritis	Weighted median	13	-0.0801821	0.922948	0.0686584	0.24287
genus..Eubacteriumnodatumgroup.id.11297	Hip osteoarthritis	MR Egger	11	-0.101789	0.90322	0.134436	0.468312
genus..Eubacteriumnodatumgroup.id.11297	Hip osteoarthritis	Weighted median	11	0.0728901	1.07561	0.039571	0.0654738
genus.Bilophila.id.3170	Hip osteoarthritis	MR Egger	12	0.223395	1.25031	0.261868	0.413581
genus.Bilophila.id.3170	Hip osteoarthritis	Weighted median	12	0.108344	1.11443	0.0797634	0.174363

## Sheet: Supplementary Table 5
MR analysis of Gut micrbiota on BMR									MR-PRESSO
Exposure	Outcome	Method	nsnp	Beta	SE	P value	Cochran.s.Q Pvalue	Egger intercept Pvalue	Outlier Count	Global Test$Pvalue
order.Methanobacteriales.id.120	BMR	Inverse variance weighted	10	-0.013982	0.00452998	0.00202498	0.511886	0.940459	0	0.563
family.Methanobacteriaceae.id.121	BMR	Inverse variance weighted	10	-0.013982	0.00452998	0.00202498	0.511886	0.940459	0	0.563
class.Methanobacteria.id.119	BMR	Inverse variance weighted	10	-0.013982	0.00452998	0.00202498	0.511886	0.940459	0	0.526
genus.LachnospiraceaeUCG004.id.11324	BMR	Inverse variance weighted	14	-0.0274605	0.00902556	0.00234604	0.178062	0.150528	0	0.221
order.Bifidobacteriales.id.432	BMR	Inverse variance weighted	15	-0.0233366	0.00841461	0.00554843	0.0301639	0.0607444	0	0.128
		Inverse variance weighted (multiplicative random effects)	14	-0.0301072	0.00694207	1.44497e-05	0.341683	0.244909	0	0.197
family.Bifidobacteriaceae.id.433	BMR	Inverse variance weighted	15	-0.0233366	0.00841461	0.00554843	0.0301639	0.0607444	0	0.128
		Inverse variance weighted (multiplicative random effects)	14	-0.0301072	0.00694207	1.44497e-05	0.341683	0.244909	0	0.197
genus.Coprobacter.id.949	BMR	Inverse variance weighted	11	0.017941	0.00680555	0.0083831	0.181115	0.296991	0	0.225
family.FamilyXIII.id.1957	BMR	Inverse variance weighted	11	-0.0264927	0.0121136	0.0287407	0.0686801	0.903032	0	0.098
class.Actinobacteria.id.419	BMR	Inverse variance weighted	17	-0.0180402	0.00838486	0.0314355	0.0177734	0.306598	0	0.192
		Inverse variance weighted (multiplicative random effects)	17	-0.0219272	0.00719523	0.00230783	0.179502	0.0831524	0	0.0831524
Weighted median and MR Egger anlysis
Exposure	Outcome	Method	nsnp	Beta	SE	P value
order.Methanobacteriales.id.120	BMR	MR Egger	10	-0.012553	0.0191	0.529485
order.Methanobacteriales.id.120	BMR	Weighted median	10	-0.0133168	0.00623166	0.0326009
family.Methanobacteriaceae.id.121	BMR	MR Egger	10	-0.012553	0.0191	0.529485
family.Methanobacteriaceae.id.121	BMR	Weighted median	10	-0.0133168	0.00602404	0.0270625
class.Methanobacteria.id.119	BMR	MR Egger	10	-0.012553	0.0191	0.529485
class.Methanobacteria.id.119	BMR	Weighted median	10	-0.0133168	0.00629841	0.0344882
genus.LachnospiraceaeUCG004.id.11324	BMR	MR Egger	14	0.0232641	0.0341267	0.508374
genus.LachnospiraceaeUCG004.id.11324	BMR	Weighted median	14	-0.0238892	0.0114277	0.0365762
order.Bifidobacteriales.id.432	BMR	MR Egger	15	-0.0768671	0.027339	0.0138594
order.Bifidobacteriales.id.432	BMR	Weighted median	15	-0.041623	0.00922804	6.47e-06
family.Bifidobacteriaceae.id.433	BMR	MR Egger	15	-0.0768671	0.027339	0.0138594
family.Bifidobacteriaceae.id.433	BMR	Weighted median	15	-0.041623	0.00937726	9.05e-06
genus.Coprobacter.id.949	BMR	MR Egger	11	-0.00569233	0.0223842	0.804978
genus.Coprobacter.id.949	BMR	Weighted median	11	0.0147296	0.00876877	0.0929994
family.FamilyXIII.id.1957	BMR	MR Egger	11	-0.0209207	0.0462598	0.661797
family.FamilyXIII.id.1957	BMR	Weighted median	11	-0.028755	0.0138565	0.0379685
class.Actinobacteria.id.419	BMR	MR Egger	17	-0.0682628	0.0224526	0.00779511
class.Actinobacteria.id.419	BMR	Weighted median	17	-0.027378	0.00927545	0.00316072

## Sheet: Supplementary Table 6
MR analysis of BMR on OA
Exposure	Outcome	Method	nsnp	Beta	OR	SE	P value	Egger intercept	P for pleiotropy	P for heterogeneity
Basal metabolic rate	OA	MR Egger	235	0.000183857	1.00018	0.0106958	0.9863	0.000133744	0.406184
Basal metabolic rate	OA	Weighted median	235	0.00432635	1.00434	0.00490339	0.377605
Basal metabolic rate	OA	Inverse variance weighted	235	0.00844662	1.00848	0.00397198	0.0334576			2.89214e-14
Basal metabolic rate	KOA	MR Egger	226	0.287893	1.33362	0.17736	0.105951	0.00441706	0.0940902
Basal metabolic rate	KOA	Weighted median	226	0.513723	1.6715	0.0851718	1.6234e-09
Basal metabolic rate	KOA	Inverse variance weighted	226	0.565061	1.75955	0.0656987	7.91722e-18			1.68943e-11
Basal metabolic rate	HOA	MR Egger	227	0.0173105	1.01746	0.206487	0.933264	0.00402944	0.193871
Basal metabolic rate	HOA	Weighted median	227	0.244469	1.27694	0.102847	0.0174537
Basal metabolic rate	HOA	Inverse variance weighted	227	0.266779	1.30575	0.0774961	0.000576407			1.67988e-08

## Sheet: Supplementary Table 7
MR analysis of OA on BMR
Exposure	Outcome	Method	nsnp	Beta	SE	P value	Egger intercept	P for pleiotropy	P for heterogeneity
OA	BMR	MR Egger	5	0.471753	1.24489	0.729955	-0.000964929	0.887659
OA	BMR	Weighted median	5	0.660125	0.25115	0.00857844
OA	BMR	Inverse variance weighted	5	0.299285	0.467701	0.522234			1.10576e-05
KOA	BMR	MR Egger	5	-0.155709	0.218996	0.528372	0.0105759	0.487568
KOA	BMR	Weighted median	5	0.0129624	0.0172744	0.453024
KOA	BMR	Inverse variance weighted	5	0.0167596	0.0139001	0.227926			0.312958
HOA	BMR	MR Egger	21	-0.0167237	0.0502645	0.742993	0.00177153	0.711885
HOA	BMR	Weighted median	21	0.00159922	0.00857086	0.851983
HOA	BMR	Inverse variance weighted	21	0.00136149	0.0138159	0.921499			1.63676e-30

## Sheet: Supplementary Table 8
MR analysis of OA on Gut micrbiota
Exposure	Outcome	Method	nsnp	Beta	SE	P value	Egger intercept	P for pleiotropy	P for heterogeneity
OA	class.Actinobacteria.id.419	MR Egger	4	0.284381	5.36382	0.962537	0.00255147	0.920342
OA	class.Actinobacteria.id.419	Weighted median	4	1.02898	1.71315	0.548085
OA	class.Actinobacteria.id.419	Inverse variance weighted	4	0.866051	1.50967	0.566191			0.701766
KOA	class.Actinobacteria.id.419	MR Egger	5	-0.0231551	0.370745	0.954128	-0.00518965	0.851036
KOA	class.Actinobacteria.id.419	Weighted median	5	-0.0995121	0.0948271	0.293991
KOA	class.Actinobacteria.id.419	Inverse variance weighted	5	-0.0973151	0.0772692	0.207875			0.954764
HOA	class.Actinobacteria.id.419	MR Egger	17	-0.131989	0.129521	0.324332	0.0115969	0.337809
HOA	class.Actinobacteria.id.419	Weighted median	17	0.00669982	0.0460995	0.884447
HOA	class.Actinobacteria.id.419	Inverse variance weighted	17	-0.00855454	0.0351378	0.807651			0.976531
OA	order.Bifidobacteriales.id.432	MR Egger	26	-0.249839	3.88638	0.949275	-0.000705796	0.956909
OA	order.Bifidobacteriales.id.432	Weighted median	26	-0.589304	0.991217	0.552161
OA	order.Bifidobacteriales.id.432	Inverse variance weighted	26	-0.457749	0.777346	0.555954			0.999966
OA	family.Bifidobacteriaceae.id.433	MR Egger	20	1.17287	3.93259	0.768933	-0.00470392	0.724915
OA	family.Bifidobacteriaceae.id.433	Weighted median	20	-0.679428	1.08291	0.530392
OA	family.Bifidobacteriaceae.id.433	Inverse variance weighted	20	-0.201014	0.831823	0.809048			0.9998

## Sheet: Supplementary Table 9
MR analysis of BMR on Gut microbiota
Exposure	Outcome	Method	nsnp	Beta	SE	P value	Egger intercept	P for pleiotropy	P for heterogeneity
BMR	class.Actinobacteria.id.419	MR Egger	269	-0.0217599	0.132901	0.870068	0.000559742	0.788631
BMR	class.Actinobacteria.id.419	Weighted median	269	0.0379543	0.0730762	0.603496
BMR	class.Actinobacteria.id.419	Inverse variance weighted	269	0.0113529	0.0493723	0.818134			1
BMR	family.Bifidobacteriaceae.id.433	MR Egger	265	-0.0371131	0.138224	0.788526	0.00112827	0.603129
BMR	family.Bifidobacteriaceae.id.433	Weighted median	265	0.04992	0.0783323	0.52394
BMR	family.Bifidobacteriaceae.id.433	Inverse variance weighted	265	0.0295874	0.0518311	0.568106			1
BMR	order.Bifidobacteriales.id.432	MR Egger	265	-0.0371131	0.138224	0.788526	0.00112827	0.603129
BMR	order.Bifidobacteriales.id.432	Weighted median	265	0.04992	0.078018	0.522269
BMR	order.Bifidobacteriales.id.432	Inverse variance weighted	265	0.0295874	0.0518311	0.568106			1
